# Supplementary material for: Antibiotic combination efficacy (ACE) networks for a Pseudomonas aeruginosa model
Source: PLoS Biol. 2018 Apr 30;16(4):e2004356. doi: 10.1371/journal.pbio.2004356 (PMC5945231; doi:10.1371/journal.pbio.2004356)
Supplement: S2 Data — These data were used to infer the drug interaction type using the α estimator. (TXT) [file pbio.2004356.s017.txt]

well	time	combination1	monotherapy1	identifier_conc_mono_1	concentration_mono_1	monotherapy2	identifier_conc_mono_2	concentration2	replicate	od
H3	15	car_cef	car	0	0	cef	0	0	1	0
C4	15	car_cef	car	0	0	cef	1	0.1	1	0
C5	15	car_cef	car	0	0	cef	2	0.2	1	0
G4	15	car_cef	car	0	0	cef	3	0.3	1	0
D7	15	car_cef	car	0	0	cef	4	0.4	1	0
D12	15	car_cef	car	0	0	cef	5	0.5	1	0
C1	15	car_cef	car	0	0	cef	6	0.6	1	0
A10	15	car_cef	car	0	0	cef	7	0.7	1	0
E11	15	car_cef	car	0	0	cef	8	0.8	1	0
G12	15	car_cef	car	1	10	cef	0	0	1	0
E6	15	car_cef	car	1	10	cef	1	0.1	1	0
E9	15	car_cef	car	1	10	cef	2	0.2	1	0
C2	15	car_cef	car	1	10	cef	3	0.3	1	0
A1	15	car_cef	car	1	10	cef	4	0.4	1	0
G7	15	car_cef	car	1	10	cef	5	0.5	1	0
E5	15	car_cef	car	1	10	cef	6	0.6	1	0
G6	15	car_cef	car	1	10	cef	7	0.7	1	0
C7	15	car_cef	car	1	10	cef	8	0.8	1	0
G2	15	car_cef	car	2	20	cef	0	0	1	0
D6	15	car_cef	car	2	20	cef	1	0.1	1	0
F10	15	car_cef	car	2	20	cef	2	0.2	1	0
H2	15	car_cef	car	2	20	cef	3	0.3	1	0
H11	15	car_cef	car	2	20	cef	4	0.4	1	0
F6	15	car_cef	car	2	20	cef	5	0.5	1	0
B4	15	car_cef	car	2	20	cef	6	0.6	1	0
H12	15	car_cef	car	2	20	cef	7	0.7	1	0
G11	15	car_cef	car	2	20	cef	8	0.8	1	0
D11	15	car_cef	car	3	30	cef	0	0	1	0
B6	15	car_cef	car	3	30	cef	1	0.1	1	0
A7	15	car_cef	car	3	30	cef	2	0.2	1	0
H6	15	car_cef	car	3	30	cef	3	0.3	1	0
E12	15	car_cef	car	3	30	cef	4	0.4	1	0
B12	15	car_cef	car	3	30	cef	5	0.5	1	0
F7	15	car_cef	car	3	30	cef	6	0.6	1	0
H9	15	car_cef	car	3	30	cef	7	0.7	1	0
E1	15	car_cef	car	3	30	cef	8	0.8	1	0
A11	15	car_cef	car	4	40	cef	0	0	1	0
D5	15	car_cef	car	4	40	cef	1	0.1	1	0
B11	15	car_cef	car	4	40	cef	2	0.2	1	0
F11	15	car_cef	car	4	40	cef	3	0.3	1	0
F2	15	car_cef	car	4	40	cef	4	0.4	1	0
B5	15	car_cef	car	4	40	cef	5	0.5	1	0
F12	15	car_cef	car	4	40	cef	6	0.6	1	0
B1	15	car_cef	car	4	40	cef	7	0.7	1	0
D4	15	car_cef	car	4	40	cef	8	0.8	1	0
A3	15	car_cef	car	5	50	cef	0	0	1	0
F1	15	car_cef	car	5	50	cef	1	0.1	1	0
B10	15	car_cef	car	5	50	cef	2	0.2	1	0
E2	15	car_cef	car	5	50	cef	3	0.3	1	0
H4	15	car_cef	car	5	50	cef	4	0.4	1	0
H10	15	car_cef	car	5	50	cef	5	0.5	1	0
H8	15	car_cef	car	5	50	cef	6	0.6	1	0
C3	15	car_cef	car	5	50	cef	7	0.7	1	0
G9	15	car_cef	car	5	50	cef	8	0.8	1	0
D9	15	car_cef	car	6	60	cef	0	0	1	0
E10	15	car_cef	car	6	60	cef	1	0.1	1	0
C11	15	car_cef	car	6	60	cef	2	0.2	1	0
C9	15	car_cef	car	6	60	cef	3	0.3	1	0
F4	15	car_cef	car	6	60	cef	4	0.4	1	0
C8	15	car_cef	car	6	60	cef	5	0.5	1	0
A12	15	car_cef	car	6	60	cef	6	0.6	1	0
C12	15	car_cef	car	6	60	cef	7	0.7	1	0
E4	15	car_cef	car	6	60	cef	8	0.8	1	0
G10	15	car_cef	car	7	70	cef	0	0	1	0
E8	15	car_cef	car	7	70	cef	1	0.1	1	0
H5	15	car_cef	car	7	70	cef	2	0.2	1	0
E3	15	car_cef	car	7	70	cef	3	0.3	1	0
F9	15	car_cef	car	7	70	cef	4	0.4	1	0
A8	15	car_cef	car	7	70	cef	5	0.5	1	0
A5	15	car_cef	car	7	70	cef	6	0.6	1	0
B7	15	car_cef	car	7	70	cef	7	0.7	1	0
H1	15	car_cef	car	7	70	cef	8	0.8	1	0
B3	15	car_cef	car	8	80	cef	0	0	1	0
A4	15	car_cef	car	8	80	cef	1	0.1	1	0
F8	15	car_cef	car	8	80	cef	2	0.2	1	0
B8	15	car_cef	car	8	80	cef	3	0.3	1	0
G8	15	car_cef	car	8	80	cef	4	0.4	1	0
H7	15	car_cef	car	8	80	cef	5	0.5	1	0
D1	15	car_cef	car	8	80	cef	6	0.6	1	0
C6	15	car_cef	car	8	80	cef	7	0.7	1	0
B9	15	car_cef	car	8	80	cef	8	0.8	1	0
H3	15	car_cef	car	0	0	cef	0	0	2	0
C4	15	car_cef	car	0	0	cef	1	0.1	2	0
C5	15	car_cef	car	0	0	cef	2	0.2	2	0
G4	15	car_cef	car	0	0	cef	3	0.3	2	0
D7	15	car_cef	car	0	0	cef	4	0.4	2	0
D12	15	car_cef	car	0	0	cef	5	0.5	2	0
C1	15	car_cef	car	0	0	cef	6	0.6	2	0
A10	15	car_cef	car	0	0	cef	7	0.7	2	0
E11	15	car_cef	car	0	0	cef	8	0.8	2	0
G12	15	car_cef	car	1	10	cef	0	0	2	0
E6	15	car_cef	car	1	10	cef	1	0.1	2	0
E9	15	car_cef	car	1	10	cef	2	0.2	2	0
C2	15	car_cef	car	1	10	cef	3	0.3	2	0
A1	15	car_cef	car	1	10	cef	4	0.4	2	0
G7	15	car_cef	car	1	10	cef	5	0.5	2	0
E5	15	car_cef	car	1	10	cef	6	0.6	2	0
G6	15	car_cef	car	1	10	cef	7	0.7	2	0
C7	15	car_cef	car	1	10	cef	8	0.8	2	0
G2	15	car_cef	car	2	20	cef	0	0	2	0
D6	15	car_cef	car	2	20	cef	1	0.1	2	0
F10	15	car_cef	car	2	20	cef	2	0.2	2	0
H2	15	car_cef	car	2	20	cef	3	0.3	2	0
H11	15	car_cef	car	2	20	cef	4	0.4	2	0
F6	15	car_cef	car	2	20	cef	5	0.5	2	0
B4	15	car_cef	car	2	20	cef	6	0.6	2	0
H12	15	car_cef	car	2	20	cef	7	0.7	2	0
G11	15	car_cef	car	2	20	cef	8	0.8	2	0
D11	15	car_cef	car	3	30	cef	0	0	2	0
B6	15	car_cef	car	3	30	cef	1	0.1	2	0
A7	15	car_cef	car	3	30	cef	2	0.2	2	0
H6	15	car_cef	car	3	30	cef	3	0.3	2	0
E12	15	car_cef	car	3	30	cef	4	0.4	2	0
B12	15	car_cef	car	3	30	cef	5	0.5	2	0
F7	15	car_cef	car	3	30	cef	6	0.6	2	0
H9	15	car_cef	car	3	30	cef	7	0.7	2	0
E1	15	car_cef	car	3	30	cef	8	0.8	2	0
A11	15	car_cef	car	4	40	cef	0	0	2	0
D5	15	car_cef	car	4	40	cef	1	0.1	2	0
B11	15	car_cef	car	4	40	cef	2	0.2	2	0
F11	15	car_cef	car	4	40	cef	3	0.3	2	0
F2	15	car_cef	car	4	40	cef	4	0.4	2	0
B5	15	car_cef	car	4	40	cef	5	0.5	2	0
F12	15	car_cef	car	4	40	cef	6	0.6	2	0
B1	15	car_cef	car	4	40	cef	7	0.7	2	0
D4	15	car_cef	car	4	40	cef	8	0.8	2	0
A3	15	car_cef	car	5	50	cef	0	0	2	0
F1	15	car_cef	car	5	50	cef	1	0.1	2	0
B10	15	car_cef	car	5	50	cef	2	0.2	2	0
E2	15	car_cef	car	5	50	cef	3	0.3	2	0
H4	15	car_cef	car	5	50	cef	4	0.4	2	0
H10	15	car_cef	car	5	50	cef	5	0.5	2	0
H8	15	car_cef	car	5	50	cef	6	0.6	2	0
C3	15	car_cef	car	5	50	cef	7	0.7	2	0
G9	15	car_cef	car	5	50	cef	8	0.8	2	0
D9	15	car_cef	car	6	60	cef	0	0	2	0
E10	15	car_cef	car	6	60	cef	1	0.1	2	0
C11	15	car_cef	car	6	60	cef	2	0.2	2	0
C9	15	car_cef	car	6	60	cef	3	0.3	2	0
F4	15	car_cef	car	6	60	cef	4	0.4	2	0
C8	15	car_cef	car	6	60	cef	5	0.5	2	0
A12	15	car_cef	car	6	60	cef	6	0.6	2	0
C12	15	car_cef	car	6	60	cef	7	0.7	2	0
E4	15	car_cef	car	6	60	cef	8	0.8	2	0
G10	15	car_cef	car	7	70	cef	0	0	2	0
E8	15	car_cef	car	7	70	cef	1	0.1	2	0
H5	15	car_cef	car	7	70	cef	2	0.2	2	0
E3	15	car_cef	car	7	70	cef	3	0.3	2	0
F9	15	car_cef	car	7	70	cef	4	0.4	2	0
A8	15	car_cef	car	7	70	cef	5	0.5	2	0
A5	15	car_cef	car	7	70	cef	6	0.6	2	0
B7	15	car_cef	car	7	70	cef	7	0.7	2	0
H1	15	car_cef	car	7	70	cef	8	0.8	2	0
B3	15	car_cef	car	8	80	cef	0	0	2	0
A4	15	car_cef	car	8	80	cef	1	0.1	2	0
F8	15	car_cef	car	8	80	cef	2	0.2	2	0
B8	15	car_cef	car	8	80	cef	3	0.3	2	0
G8	15	car_cef	car	8	80	cef	4	0.4	2	0
H7	15	car_cef	car	8	80	cef	5	0.5	2	0
D1	15	car_cef	car	8	80	cef	6	0.6	2	0
C6	15	car_cef	car	8	80	cef	7	0.7	2	0
B9	15	car_cef	car	8	80	cef	8	0.8	2	0
H3	15	car_gen	car	0	0	gen	0	0	1	0
C4	15	car_gen	car	0	0	gen	1	0.08	1	0
C5	15	car_gen	car	0	0	gen	2	0.15	1	0
G4	15	car_gen	car	0	0	gen	3	0.23	1	0
D7	15	car_gen	car	0	0	gen	4	0.3	1	0
D12	15	car_gen	car	0	0	gen	5	0.38	1	0
C1	15	car_gen	car	0	0	gen	6	0.45	1	0
A10	15	car_gen	car	0	0	gen	7	0.53	1	0
E11	15	car_gen	car	0	0	gen	8	0.6	1	0
G12	15	car_gen	car	1	10	gen	0	0	1	0
E6	15	car_gen	car	1	10	gen	1	0.08	1	0
E9	15	car_gen	car	1	10	gen	2	0.15	1	0
C2	15	car_gen	car	1	10	gen	3	0.23	1	0
A1	15	car_gen	car	1	10	gen	4	0.3	1	0
G7	15	car_gen	car	1	10	gen	5	0.38	1	0
E5	15	car_gen	car	1	10	gen	6	0.45	1	0
G6	15	car_gen	car	1	10	gen	7	0.53	1	0
C7	15	car_gen	car	1	10	gen	8	0.6	1	0
G2	15	car_gen	car	2	20	gen	0	0	1	0
D6	15	car_gen	car	2	20	gen	1	0.08	1	0
F10	15	car_gen	car	2	20	gen	2	0.15	1	0
H2	15	car_gen	car	2	20	gen	3	0.23	1	0
H11	15	car_gen	car	2	20	gen	4	0.3	1	0
F6	15	car_gen	car	2	20	gen	5	0.38	1	0
B4	15	car_gen	car	2	20	gen	6	0.45	1	0
H12	15	car_gen	car	2	20	gen	7	0.53	1	0
G11	15	car_gen	car	2	20	gen	8	0.6	1	0
D11	15	car_gen	car	3	30	gen	0	0	1	0
B6	15	car_gen	car	3	30	gen	1	0.08	1	0
A7	15	car_gen	car	3	30	gen	2	0.15	1	0
H6	15	car_gen	car	3	30	gen	3	0.23	1	0
E12	15	car_gen	car	3	30	gen	4	0.3	1	0
B12	15	car_gen	car	3	30	gen	5	0.38	1	0
F7	15	car_gen	car	3	30	gen	6	0.45	1	0
H9	15	car_gen	car	3	30	gen	7	0.53	1	0
E1	15	car_gen	car	3	30	gen	8	0.6	1	0
A11	15	car_gen	car	4	40	gen	0	0	1	0
D5	15	car_gen	car	4	40	gen	1	0.08	1	0
B11	15	car_gen	car	4	40	gen	2	0.15	1	0
F11	15	car_gen	car	4	40	gen	3	0.23	1	0
F2	15	car_gen	car	4	40	gen	4	0.3	1	0
B5	15	car_gen	car	4	40	gen	5	0.38	1	0
F12	15	car_gen	car	4	40	gen	6	0.45	1	0
B1	15	car_gen	car	4	40	gen	7	0.53	1	0
D4	15	car_gen	car	4	40	gen	8	0.6	1	0
A3	15	car_gen	car	5	50	gen	0	0	1	0
F1	15	car_gen	car	5	50	gen	1	0.08	1	0
B10	15	car_gen	car	5	50	gen	2	0.15	1	0
E2	15	car_gen	car	5	50	gen	3	0.23	1	0
H4	15	car_gen	car	5	50	gen	4	0.3	1	0
H10	15	car_gen	car	5	50	gen	5	0.38	1	0
H8	15	car_gen	car	5	50	gen	6	0.45	1	0
C3	15	car_gen	car	5	50	gen	7	0.53	1	0
G9	15	car_gen	car	5	50	gen	8	0.6	1	0
D9	15	car_gen	car	6	60	gen	0	0	1	0
E10	15	car_gen	car	6	60	gen	1	0.08	1	0
C11	15	car_gen	car	6	60	gen	2	0.15	1	0
C9	15	car_gen	car	6	60	gen	3	0.23	1	0
F4	15	car_gen	car	6	60	gen	4	0.3	1	0
C8	15	car_gen	car	6	60	gen	5	0.38	1	0
A12	15	car_gen	car	6	60	gen	6	0.45	1	0
C12	15	car_gen	car	6	60	gen	7	0.53	1	0
E4	15	car_gen	car	6	60	gen	8	0.6	1	0
G10	15	car_gen	car	7	70	gen	0	0	1	0
E8	15	car_gen	car	7	70	gen	1	0.08	1	0
H5	15	car_gen	car	7	70	gen	2	0.15	1	0
E3	15	car_gen	car	7	70	gen	3	0.23	1	0
F9	15	car_gen	car	7	70	gen	4	0.3	1	0
A8	15	car_gen	car	7	70	gen	5	0.38	1	0
A5	15	car_gen	car	7	70	gen	6	0.45	1	0
B7	15	car_gen	car	7	70	gen	7	0.53	1	0
H1	15	car_gen	car	7	70	gen	8	0.6	1	0
B3	15	car_gen	car	8	80	gen	0	0	1	0
A4	15	car_gen	car	8	80	gen	1	0.08	1	0
F8	15	car_gen	car	8	80	gen	2	0.15	1	0
B8	15	car_gen	car	8	80	gen	3	0.23	1	0
G8	15	car_gen	car	8	80	gen	4	0.3	1	0
H7	15	car_gen	car	8	80	gen	5	0.38	1	0
D1	15	car_gen	car	8	80	gen	6	0.45	1	0
C6	15	car_gen	car	8	80	gen	7	0.53	1	0
B9	15	car_gen	car	8	80	gen	8	0.6	1	0
H3	15	car_gen	car	0	0	gen	0	0	2	0
C4	15	car_gen	car	0	0	gen	1	0.08	2	0
C5	15	car_gen	car	0	0	gen	2	0.15	2	0
G4	15	car_gen	car	0	0	gen	3	0.23	2	0
D7	15	car_gen	car	0	0	gen	4	0.3	2	0
D12	15	car_gen	car	0	0	gen	5	0.38	2	0
C1	15	car_gen	car	0	0	gen	6	0.45	2	0
A10	15	car_gen	car	0	0	gen	7	0.53	2	0
E11	15	car_gen	car	0	0	gen	8	0.6	2	0
G12	15	car_gen	car	1	10	gen	0	0	2	0
E6	15	car_gen	car	1	10	gen	1	0.08	2	0
E9	15	car_gen	car	1	10	gen	2	0.15	2	0
C2	15	car_gen	car	1	10	gen	3	0.23	2	0
A1	15	car_gen	car	1	10	gen	4	0.3	2	0
G7	15	car_gen	car	1	10	gen	5	0.38	2	0
E5	15	car_gen	car	1	10	gen	6	0.45	2	0
G6	15	car_gen	car	1	10	gen	7	0.53	2	0
C7	15	car_gen	car	1	10	gen	8	0.6	2	0
G2	15	car_gen	car	2	20	gen	0	0	2	0
D6	15	car_gen	car	2	20	gen	1	0.08	2	0
F10	15	car_gen	car	2	20	gen	2	0.15	2	0
H2	15	car_gen	car	2	20	gen	3	0.23	2	0
H11	15	car_gen	car	2	20	gen	4	0.3	2	0
F6	15	car_gen	car	2	20	gen	5	0.38	2	0
B4	15	car_gen	car	2	20	gen	6	0.45	2	0
H12	15	car_gen	car	2	20	gen	7	0.53	2	0
G11	15	car_gen	car	2	20	gen	8	0.6	2	0
D11	15	car_gen	car	3	30	gen	0	0	2	0
B6	15	car_gen	car	3	30	gen	1	0.08	2	0
A7	15	car_gen	car	3	30	gen	2	0.15	2	0
H6	15	car_gen	car	3	30	gen	3	0.23	2	0
E12	15	car_gen	car	3	30	gen	4	0.3	2	0
B12	15	car_gen	car	3	30	gen	5	0.38	2	0
F7	15	car_gen	car	3	30	gen	6	0.45	2	0
H9	15	car_gen	car	3	30	gen	7	0.53	2	0
E1	15	car_gen	car	3	30	gen	8	0.6	2	0
A11	15	car_gen	car	4	40	gen	0	0	2	0
D5	15	car_gen	car	4	40	gen	1	0.08	2	0
B11	15	car_gen	car	4	40	gen	2	0.15	2	0
F11	15	car_gen	car	4	40	gen	3	0.23	2	0
F2	15	car_gen	car	4	40	gen	4	0.3	2	0
B5	15	car_gen	car	4	40	gen	5	0.38	2	0
F12	15	car_gen	car	4	40	gen	6	0.45	2	0
B1	15	car_gen	car	4	40	gen	7	0.53	2	0
D4	15	car_gen	car	4	40	gen	8	0.6	2	0
A3	15	car_gen	car	5	50	gen	0	0	2	0
F1	15	car_gen	car	5	50	gen	1	0.08	2	0
B10	15	car_gen	car	5	50	gen	2	0.15	2	0
E2	15	car_gen	car	5	50	gen	3	0.23	2	0
H4	15	car_gen	car	5	50	gen	4	0.3	2	0
H10	15	car_gen	car	5	50	gen	5	0.38	2	0
H8	15	car_gen	car	5	50	gen	6	0.45	2	0
C3	15	car_gen	car	5	50	gen	7	0.53	2	0
G9	15	car_gen	car	5	50	gen	8	0.6	2	0
D9	15	car_gen	car	6	60	gen	0	0	2	0
E10	15	car_gen	car	6	60	gen	1	0.08	2	0
C11	15	car_gen	car	6	60	gen	2	0.15	2	0
C9	15	car_gen	car	6	60	gen	3	0.23	2	0
F4	15	car_gen	car	6	60	gen	4	0.3	2	0
C8	15	car_gen	car	6	60	gen	5	0.38	2	0
A12	15	car_gen	car	6	60	gen	6	0.45	2	0
C12	15	car_gen	car	6	60	gen	7	0.53	2	0
E4	15	car_gen	car	6	60	gen	8	0.6	2	0
G10	15	car_gen	car	7	70	gen	0	0	2	0
E8	15	car_gen	car	7	70	gen	1	0.08	2	0
H5	15	car_gen	car	7	70	gen	2	0.15	2	0
E3	15	car_gen	car	7	70	gen	3	0.23	2	0
F9	15	car_gen	car	7	70	gen	4	0.3	2	0
A8	15	car_gen	car	7	70	gen	5	0.38	2	0
A5	15	car_gen	car	7	70	gen	6	0.45	2	0
B7	15	car_gen	car	7	70	gen	7	0.53	2	0
H1	15	car_gen	car	7	70	gen	8	0.6	2	0
B3	15	car_gen	car	8	80	gen	0	0	2	0
A4	15	car_gen	car	8	80	gen	1	0.08	2	0
F8	15	car_gen	car	8	80	gen	2	0.15	2	0
B8	15	car_gen	car	8	80	gen	3	0.23	2	0
G8	15	car_gen	car	8	80	gen	4	0.3	2	0
H7	15	car_gen	car	8	80	gen	5	0.38	2	0
D1	15	car_gen	car	8	80	gen	6	0.45	2	0
C6	15	car_gen	car	8	80	gen	7	0.53	2	0
B9	15	car_gen	car	8	80	gen	8	0.6	2	0
H3	15	cip_car	cip	0	0	car	0	0	1	0
C4	15	cip_car	cip	0	0	car	1	10	1	0
C5	15	cip_car	cip	0	0	car	2	20	1	0
G4	15	cip_car	cip	0	0	car	3	30	1	0
D7	15	cip_car	cip	0	0	car	4	40	1	0
D12	15	cip_car	cip	0	0	car	5	50	1	0
C1	15	cip_car	cip	0	0	car	6	60	1	0
A10	15	cip_car	cip	0	0	car	7	70	1	0
E11	15	cip_car	cip	0	0	car	8	80	1	0
G12	15	cip_car	cip	1	0.006	car	0	0	1	0
E6	15	cip_car	cip	1	0.006	car	1	10	1	0
E9	15	cip_car	cip	1	0.006	car	2	20	1	0
C2	15	cip_car	cip	1	0.006	car	3	30	1	0
A1	15	cip_car	cip	1	0.006	car	4	40	1	0
G7	15	cip_car	cip	1	0.006	car	5	50	1	0
E5	15	cip_car	cip	1	0.006	car	6	60	1	0
G6	15	cip_car	cip	1	0.006	car	7	70	1	0
C7	15	cip_car	cip	1	0.006	car	8	80	1	0
G2	15	cip_car	cip	2	0.011	car	0	0	1	0
D6	15	cip_car	cip	2	0.011	car	1	10	1	0
F10	15	cip_car	cip	2	0.011	car	2	20	1	0
H2	15	cip_car	cip	2	0.011	car	3	30	1	0
H11	15	cip_car	cip	2	0.011	car	4	40	1	0
F6	15	cip_car	cip	2	0.011	car	5	50	1	0
B4	15	cip_car	cip	2	0.011	car	6	60	1	0
H12	15	cip_car	cip	2	0.011	car	7	70	1	0
G11	15	cip_car	cip	2	0.011	car	8	80	1	0
D11	15	cip_car	cip	3	0.017	car	0	0	1	0
B6	15	cip_car	cip	3	0.017	car	1	10	1	0
A7	15	cip_car	cip	3	0.017	car	2	20	1	0
H6	15	cip_car	cip	3	0.017	car	3	30	1	0
E12	15	cip_car	cip	3	0.017	car	4	40	1	0
B12	15	cip_car	cip	3	0.017	car	5	50	1	0
F7	15	cip_car	cip	3	0.017	car	6	60	1	0
H9	15	cip_car	cip	3	0.017	car	7	70	1	0
E1	15	cip_car	cip	3	0.017	car	8	80	1	0
A11	15	cip_car	cip	4	0.022	car	0	0	1	0
D5	15	cip_car	cip	4	0.022	car	1	10	1	0
B11	15	cip_car	cip	4	0.022	car	2	20	1	0
F11	15	cip_car	cip	4	0.022	car	3	30	1	0
F2	15	cip_car	cip	4	0.022	car	4	40	1	0
B5	15	cip_car	cip	4	0.022	car	5	50	1	0
F12	15	cip_car	cip	4	0.022	car	6	60	1	0
B1	15	cip_car	cip	4	0.022	car	7	70	1	0
D4	15	cip_car	cip	4	0.022	car	8	80	1	0
A3	15	cip_car	cip	5	0.028	car	0	0	1	0
F1	15	cip_car	cip	5	0.028	car	1	10	1	0
B10	15	cip_car	cip	5	0.028	car	2	20	1	0
E2	15	cip_car	cip	5	0.028	car	3	30	1	0
H4	15	cip_car	cip	5	0.028	car	4	40	1	0
H10	15	cip_car	cip	5	0.028	car	5	50	1	0
H8	15	cip_car	cip	5	0.028	car	6	60	1	0
C3	15	cip_car	cip	5	0.028	car	7	70	1	0
G9	15	cip_car	cip	5	0.028	car	8	80	1	0
D9	15	cip_car	cip	6	0.034	car	0	0	1	0
E10	15	cip_car	cip	6	0.034	car	1	10	1	0
C11	15	cip_car	cip	6	0.034	car	2	20	1	0
C9	15	cip_car	cip	6	0.034	car	3	30	1	0
F4	15	cip_car	cip	6	0.034	car	4	40	1	0
C8	15	cip_car	cip	6	0.034	car	5	50	1	0
A12	15	cip_car	cip	6	0.034	car	6	60	1	0
C12	15	cip_car	cip	6	0.034	car	7	70	1	0
E4	15	cip_car	cip	6	0.034	car	8	80	1	0
G10	15	cip_car	cip	7	0.039	car	0	0	1	0
E8	15	cip_car	cip	7	0.039	car	1	10	1	0
H5	15	cip_car	cip	7	0.039	car	2	20	1	0
E3	15	cip_car	cip	7	0.039	car	3	30	1	0
F9	15	cip_car	cip	7	0.039	car	4	40	1	0
A8	15	cip_car	cip	7	0.039	car	5	50	1	0
A5	15	cip_car	cip	7	0.039	car	6	60	1	0
B7	15	cip_car	cip	7	0.039	car	7	70	1	0
H1	15	cip_car	cip	7	0.039	car	8	80	1	0
B3	15	cip_car	cip	8	0.045	car	0	0	1	0
A4	15	cip_car	cip	8	0.045	car	1	10	1	0
F8	15	cip_car	cip	8	0.045	car	2	20	1	0
B8	15	cip_car	cip	8	0.045	car	3	30	1	0
G8	15	cip_car	cip	8	0.045	car	4	40	1	0
H7	15	cip_car	cip	8	0.045	car	5	50	1	0
D1	15	cip_car	cip	8	0.045	car	6	60	1	0
C6	15	cip_car	cip	8	0.045	car	7	70	1	0
B9	15	cip_car	cip	8	0.045	car	8	80	1	0
H3	15	cip_car	cip	0	0	car	0	0	2	0
C4	15	cip_car	cip	0	0	car	1	10	2	0
C5	15	cip_car	cip	0	0	car	2	20	2	0
G4	15	cip_car	cip	0	0	car	3	30	2	0
D7	15	cip_car	cip	0	0	car	4	40	2	0
D12	15	cip_car	cip	0	0	car	5	50	2	0
C1	15	cip_car	cip	0	0	car	6	60	2	0
A10	15	cip_car	cip	0	0	car	7	70	2	0
E11	15	cip_car	cip	0	0	car	8	80	2	0
G12	15	cip_car	cip	1	0.006	car	0	0	2	0
E6	15	cip_car	cip	1	0.006	car	1	10	2	0
E9	15	cip_car	cip	1	0.006	car	2	20	2	0
C2	15	cip_car	cip	1	0.006	car	3	30	2	0
A1	15	cip_car	cip	1	0.006	car	4	40	2	0
G7	15	cip_car	cip	1	0.006	car	5	50	2	0
E5	15	cip_car	cip	1	0.006	car	6	60	2	0
G6	15	cip_car	cip	1	0.006	car	7	70	2	0
C7	15	cip_car	cip	1	0.006	car	8	80	2	0
G2	15	cip_car	cip	2	0.011	car	0	0	2	0
D6	15	cip_car	cip	2	0.011	car	1	10	2	0
F10	15	cip_car	cip	2	0.011	car	2	20	2	0
H2	15	cip_car	cip	2	0.011	car	3	30	2	0
H11	15	cip_car	cip	2	0.011	car	4	40	2	0
F6	15	cip_car	cip	2	0.011	car	5	50	2	0
B4	15	cip_car	cip	2	0.011	car	6	60	2	0
H12	15	cip_car	cip	2	0.011	car	7	70	2	0
G11	15	cip_car	cip	2	0.011	car	8	80	2	0
D11	15	cip_car	cip	3	0.017	car	0	0	2	0
B6	15	cip_car	cip	3	0.017	car	1	10	2	0
A7	15	cip_car	cip	3	0.017	car	2	20	2	0
H6	15	cip_car	cip	3	0.017	car	3	30	2	0
E12	15	cip_car	cip	3	0.017	car	4	40	2	0
B12	15	cip_car	cip	3	0.017	car	5	50	2	0
F7	15	cip_car	cip	3	0.017	car	6	60	2	0
H9	15	cip_car	cip	3	0.017	car	7	70	2	0
E1	15	cip_car	cip	3	0.017	car	8	80	2	0
A11	15	cip_car	cip	4	0.022	car	0	0	2	0
D5	15	cip_car	cip	4	0.022	car	1	10	2	0
B11	15	cip_car	cip	4	0.022	car	2	20	2	0
F11	15	cip_car	cip	4	0.022	car	3	30	2	0
F2	15	cip_car	cip	4	0.022	car	4	40	2	0
B5	15	cip_car	cip	4	0.022	car	5	50	2	0
F12	15	cip_car	cip	4	0.022	car	6	60	2	0
B1	15	cip_car	cip	4	0.022	car	7	70	2	0
D4	15	cip_car	cip	4	0.022	car	8	80	2	0
A3	15	cip_car	cip	5	0.028	car	0	0	2	0
F1	15	cip_car	cip	5	0.028	car	1	10	2	0
B10	15	cip_car	cip	5	0.028	car	2	20	2	0
E2	15	cip_car	cip	5	0.028	car	3	30	2	0
H4	15	cip_car	cip	5	0.028	car	4	40	2	0
H10	15	cip_car	cip	5	0.028	car	5	50	2	0
H8	15	cip_car	cip	5	0.028	car	6	60	2	0
C3	15	cip_car	cip	5	0.028	car	7	70	2	0
G9	15	cip_car	cip	5	0.028	car	8	80	2	0
D9	15	cip_car	cip	6	0.034	car	0	0	2	0
E10	15	cip_car	cip	6	0.034	car	1	10	2	0
C11	15	cip_car	cip	6	0.034	car	2	20	2	0
C9	15	cip_car	cip	6	0.034	car	3	30	2	0
F4	15	cip_car	cip	6	0.034	car	4	40	2	0
C8	15	cip_car	cip	6	0.034	car	5	50	2	0
A12	15	cip_car	cip	6	0.034	car	6	60	2	0
C12	15	cip_car	cip	6	0.034	car	7	70	2	0
E4	15	cip_car	cip	6	0.034	car	8	80	2	0
G10	15	cip_car	cip	7	0.039	car	0	0	2	0
E8	15	cip_car	cip	7	0.039	car	1	10	2	0
H5	15	cip_car	cip	7	0.039	car	2	20	2	0
E3	15	cip_car	cip	7	0.039	car	3	30	2	0
F9	15	cip_car	cip	7	0.039	car	4	40	2	0
A8	15	cip_car	cip	7	0.039	car	5	50	2	0
A5	15	cip_car	cip	7	0.039	car	6	60	2	0
B7	15	cip_car	cip	7	0.039	car	7	70	2	0
H1	15	cip_car	cip	7	0.039	car	8	80	2	0
B3	15	cip_car	cip	8	0.045	car	0	0	2	0
A4	15	cip_car	cip	8	0.045	car	1	10	2	0
F8	15	cip_car	cip	8	0.045	car	2	20	2	0
B8	15	cip_car	cip	8	0.045	car	3	30	2	0
G8	15	cip_car	cip	8	0.045	car	4	40	2	0
H7	15	cip_car	cip	8	0.045	car	5	50	2	0
D1	15	cip_car	cip	8	0.045	car	6	60	2	0
C6	15	cip_car	cip	8	0.045	car	7	70	2	0
B9	15	cip_car	cip	8	0.045	car	8	80	2	0
H3	15	cip_cef	cip	0	0	cef	0	0	1	0
C4	15	cip_cef	cip	0	0	cef	1	0.1	1	0
C5	15	cip_cef	cip	0	0	cef	2	0.2	1	0
G4	15	cip_cef	cip	0	0	cef	3	0.3	1	0
D7	15	cip_cef	cip	0	0	cef	4	0.4	1	0
D12	15	cip_cef	cip	0	0	cef	5	0.5	1	0
C1	15	cip_cef	cip	0	0	cef	6	0.6	1	0
A10	15	cip_cef	cip	0	0	cef	7	0.7	1	0
E11	15	cip_cef	cip	0	0	cef	8	0.8	1	0
G12	15	cip_cef	cip	1	0.006	cef	0	0	1	0
E6	15	cip_cef	cip	1	0.006	cef	1	0.1	1	0
E9	15	cip_cef	cip	1	0.006	cef	2	0.2	1	0
C2	15	cip_cef	cip	1	0.006	cef	3	0.3	1	0
A1	15	cip_cef	cip	1	0.006	cef	4	0.4	1	0
G7	15	cip_cef	cip	1	0.006	cef	5	0.5	1	0
E5	15	cip_cef	cip	1	0.006	cef	6	0.6	1	0
G6	15	cip_cef	cip	1	0.006	cef	7	0.7	1	0
C7	15	cip_cef	cip	1	0.006	cef	8	0.8	1	0
G2	15	cip_cef	cip	2	0.011	cef	0	0	1	0
D6	15	cip_cef	cip	2	0.011	cef	1	0.1	1	0
F10	15	cip_cef	cip	2	0.011	cef	2	0.2	1	0
H2	15	cip_cef	cip	2	0.011	cef	3	0.3	1	0
H11	15	cip_cef	cip	2	0.011	cef	4	0.4	1	0
F6	15	cip_cef	cip	2	0.011	cef	5	0.5	1	0
B4	15	cip_cef	cip	2	0.011	cef	6	0.6	1	0
H12	15	cip_cef	cip	2	0.011	cef	7	0.7	1	0
G11	15	cip_cef	cip	2	0.011	cef	8	0.8	1	0
D11	15	cip_cef	cip	3	0.017	cef	0	0	1	0
B6	15	cip_cef	cip	3	0.017	cef	1	0.1	1	0
A7	15	cip_cef	cip	3	0.017	cef	2	0.2	1	0
H6	15	cip_cef	cip	3	0.017	cef	3	0.3	1	0
E12	15	cip_cef	cip	3	0.017	cef	4	0.4	1	0
B12	15	cip_cef	cip	3	0.017	cef	5	0.5	1	0
F7	15	cip_cef	cip	3	0.017	cef	6	0.6	1	0
H9	15	cip_cef	cip	3	0.017	cef	7	0.7	1	0
E1	15	cip_cef	cip	3	0.017	cef	8	0.8	1	0
A11	15	cip_cef	cip	4	0.022	cef	0	0	1	0
D5	15	cip_cef	cip	4	0.022	cef	1	0.1	1	0
B11	15	cip_cef	cip	4	0.022	cef	2	0.2	1	0
F11	15	cip_cef	cip	4	0.022	cef	3	0.3	1	0
F2	15	cip_cef	cip	4	0.022	cef	4	0.4	1	0
B5	15	cip_cef	cip	4	0.022	cef	5	0.5	1	0
F12	15	cip_cef	cip	4	0.022	cef	6	0.6	1	0
B1	15	cip_cef	cip	4	0.022	cef	7	0.7	1	0
D4	15	cip_cef	cip	4	0.022	cef	8	0.8	1	0
A3	15	cip_cef	cip	5	0.028	cef	0	0	1	0
F1	15	cip_cef	cip	5	0.028	cef	1	0.1	1	0
B10	15	cip_cef	cip	5	0.028	cef	2	0.2	1	0
E2	15	cip_cef	cip	5	0.028	cef	3	0.3	1	0
H4	15	cip_cef	cip	5	0.028	cef	4	0.4	1	0
H10	15	cip_cef	cip	5	0.028	cef	5	0.5	1	0
H8	15	cip_cef	cip	5	0.028	cef	6	0.6	1	0
C3	15	cip_cef	cip	5	0.028	cef	7	0.7	1	0
G9	15	cip_cef	cip	5	0.028	cef	8	0.8	1	0
D9	15	cip_cef	cip	6	0.034	cef	0	0	1	0
E10	15	cip_cef	cip	6	0.034	cef	1	0.1	1	0
C11	15	cip_cef	cip	6	0.034	cef	2	0.2	1	0
C9	15	cip_cef	cip	6	0.034	cef	3	0.3	1	0
F4	15	cip_cef	cip	6	0.034	cef	4	0.4	1	0
C8	15	cip_cef	cip	6	0.034	cef	5	0.5	1	0
A12	15	cip_cef	cip	6	0.034	cef	6	0.6	1	0
C12	15	cip_cef	cip	6	0.034	cef	7	0.7	1	0
E4	15	cip_cef	cip	6	0.034	cef	8	0.8	1	0
G10	15	cip_cef	cip	7	0.039	cef	0	0	1	0
E8	15	cip_cef	cip	7	0.039	cef	1	0.1	1	0
H5	15	cip_cef	cip	7	0.039	cef	2	0.2	1	0
E3	15	cip_cef	cip	7	0.039	cef	3	0.3	1	0
F9	15	cip_cef	cip	7	0.039	cef	4	0.4	1	0
A8	15	cip_cef	cip	7	0.039	cef	5	0.5	1	0
A5	15	cip_cef	cip	7	0.039	cef	6	0.6	1	0
B7	15	cip_cef	cip	7	0.039	cef	7	0.7	1	0
H1	15	cip_cef	cip	7	0.039	cef	8	0.8	1	0
B3	15	cip_cef	cip	8	0.045	cef	0	0	1	0
A4	15	cip_cef	cip	8	0.045	cef	1	0.1	1	0
F8	15	cip_cef	cip	8	0.045	cef	2	0.2	1	0
B8	15	cip_cef	cip	8	0.045	cef	3	0.3	1	0
G8	15	cip_cef	cip	8	0.045	cef	4	0.4	1	0
H7	15	cip_cef	cip	8	0.045	cef	5	0.5	1	0
D1	15	cip_cef	cip	8	0.045	cef	6	0.6	1	0
C6	15	cip_cef	cip	8	0.045	cef	7	0.7	1	0
B9	15	cip_cef	cip	8	0.045	cef	8	0.8	1	0
H3	15	cip_cef	cip	0	0	cef	0	0	2	0
C4	15	cip_cef	cip	0	0	cef	1	0.1	2	0
C5	15	cip_cef	cip	0	0	cef	2	0.2	2	0
G4	15	cip_cef	cip	0	0	cef	3	0.3	2	0
D7	15	cip_cef	cip	0	0	cef	4	0.4	2	0
D12	15	cip_cef	cip	0	0	cef	5	0.5	2	0
C1	15	cip_cef	cip	0	0	cef	6	0.6	2	0
A10	15	cip_cef	cip	0	0	cef	7	0.7	2	0
E11	15	cip_cef	cip	0	0	cef	8	0.8	2	0
G12	15	cip_cef	cip	1	0.006	cef	0	0	2	0
E6	15	cip_cef	cip	1	0.006	cef	1	0.1	2	0
E9	15	cip_cef	cip	1	0.006	cef	2	0.2	2	0
C2	15	cip_cef	cip	1	0.006	cef	3	0.3	2	0
A1	15	cip_cef	cip	1	0.006	cef	4	0.4	2	0
G7	15	cip_cef	cip	1	0.006	cef	5	0.5	2	0
E5	15	cip_cef	cip	1	0.006	cef	6	0.6	2	0
G6	15	cip_cef	cip	1	0.006	cef	7	0.7	2	0
C7	15	cip_cef	cip	1	0.006	cef	8	0.8	2	0
G2	15	cip_cef	cip	2	0.011	cef	0	0	2	0
D6	15	cip_cef	cip	2	0.011	cef	1	0.1	2	0
F10	15	cip_cef	cip	2	0.011	cef	2	0.2	2	0
H2	15	cip_cef	cip	2	0.011	cef	3	0.3	2	0
H11	15	cip_cef	cip	2	0.011	cef	4	0.4	2	0
F6	15	cip_cef	cip	2	0.011	cef	5	0.5	2	0
B4	15	cip_cef	cip	2	0.011	cef	6	0.6	2	0
H12	15	cip_cef	cip	2	0.011	cef	7	0.7	2	0
G11	15	cip_cef	cip	2	0.011	cef	8	0.8	2	0
D11	15	cip_cef	cip	3	0.017	cef	0	0	2	0
B6	15	cip_cef	cip	3	0.017	cef	1	0.1	2	0
A7	15	cip_cef	cip	3	0.017	cef	2	0.2	2	0
H6	15	cip_cef	cip	3	0.017	cef	3	0.3	2	0
E12	15	cip_cef	cip	3	0.017	cef	4	0.4	2	0
B12	15	cip_cef	cip	3	0.017	cef	5	0.5	2	0
F7	15	cip_cef	cip	3	0.017	cef	6	0.6	2	0
H9	15	cip_cef	cip	3	0.017	cef	7	0.7	2	0
E1	15	cip_cef	cip	3	0.017	cef	8	0.8	2	0
A11	15	cip_cef	cip	4	0.022	cef	0	0	2	0
D5	15	cip_cef	cip	4	0.022	cef	1	0.1	2	0
B11	15	cip_cef	cip	4	0.022	cef	2	0.2	2	0
F11	15	cip_cef	cip	4	0.022	cef	3	0.3	2	0
F2	15	cip_cef	cip	4	0.022	cef	4	0.4	2	0
B5	15	cip_cef	cip	4	0.022	cef	5	0.5	2	0
F12	15	cip_cef	cip	4	0.022	cef	6	0.6	2	0
B1	15	cip_cef	cip	4	0.022	cef	7	0.7	2	0
D4	15	cip_cef	cip	4	0.022	cef	8	0.8	2	0
A3	15	cip_cef	cip	5	0.028	cef	0	0	2	0
F1	15	cip_cef	cip	5	0.028	cef	1	0.1	2	0
B10	15	cip_cef	cip	5	0.028	cef	2	0.2	2	0
E2	15	cip_cef	cip	5	0.028	cef	3	0.3	2	0
H4	15	cip_cef	cip	5	0.028	cef	4	0.4	2	0
H10	15	cip_cef	cip	5	0.028	cef	5	0.5	2	0
H8	15	cip_cef	cip	5	0.028	cef	6	0.6	2	0
C3	15	cip_cef	cip	5	0.028	cef	7	0.7	2	0
G9	15	cip_cef	cip	5	0.028	cef	8	0.8	2	0
D9	15	cip_cef	cip	6	0.034	cef	0	0	2	0
E10	15	cip_cef	cip	6	0.034	cef	1	0.1	2	0
C11	15	cip_cef	cip	6	0.034	cef	2	0.2	2	0
C9	15	cip_cef	cip	6	0.034	cef	3	0.3	2	0
F4	15	cip_cef	cip	6	0.034	cef	4	0.4	2	0
C8	15	cip_cef	cip	6	0.034	cef	5	0.5	2	0
A12	15	cip_cef	cip	6	0.034	cef	6	0.6	2	0
C12	15	cip_cef	cip	6	0.034	cef	7	0.7	2	0
E4	15	cip_cef	cip	6	0.034	cef	8	0.8	2	0
G10	15	cip_cef	cip	7	0.039	cef	0	0	2	0
E8	15	cip_cef	cip	7	0.039	cef	1	0.1	2	0
H5	15	cip_cef	cip	7	0.039	cef	2	0.2	2	0
E3	15	cip_cef	cip	7	0.039	cef	3	0.3	2	0
F9	15	cip_cef	cip	7	0.039	cef	4	0.4	2	0
A8	15	cip_cef	cip	7	0.039	cef	5	0.5	2	0
A5	15	cip_cef	cip	7	0.039	cef	6	0.6	2	0
B7	15	cip_cef	cip	7	0.039	cef	7	0.7	2	0
H1	15	cip_cef	cip	7	0.039	cef	8	0.8	2	0
B3	15	cip_cef	cip	8	0.045	cef	0	0	2	0
A4	15	cip_cef	cip	8	0.045	cef	1	0.1	2	0
F8	15	cip_cef	cip	8	0.045	cef	2	0.2	2	0
B8	15	cip_cef	cip	8	0.045	cef	3	0.3	2	0
G8	15	cip_cef	cip	8	0.045	cef	4	0.4	2	0
H7	15	cip_cef	cip	8	0.045	cef	5	0.5	2	0
D1	15	cip_cef	cip	8	0.045	cef	6	0.6	2	0
C6	15	cip_cef	cip	8	0.045	cef	7	0.7	2	0
B9	15	cip_cef	cip	8	0.045	cef	8	0.8	2	0
H3	15	str_pit	str	0	0	pit	0	0	1	0
C4	15	str_pit	str	0	0	pit	1	0.25	1	0
C5	15	str_pit	str	0	0	pit	2	0.5	1	0
G4	15	str_pit	str	0	0	pit	3	0.75	1	0
D7	15	str_pit	str	0	0	pit	4	1	1	0
D12	15	str_pit	str	0	0	pit	5	1.25	1	0
C1	15	str_pit	str	0	0	pit	6	1.5	1	0
A10	15	str_pit	str	0	0	pit	7	1.75	1	0
E11	15	str_pit	str	0	0	pit	8	2	1	0
G12	15	str_pit	str	1	2	pit	0	0	1	0
E6	15	str_pit	str	1	2	pit	1	0.25	1	0
E9	15	str_pit	str	1	2	pit	2	0.5	1	0
C2	15	str_pit	str	1	2	pit	3	0.75	1	0
A1	15	str_pit	str	1	2	pit	4	1	1	0
G7	15	str_pit	str	1	2	pit	5	1.25	1	0
E5	15	str_pit	str	1	2	pit	6	1.5	1	0
G6	15	str_pit	str	1	2	pit	7	1.75	1	0
C7	15	str_pit	str	1	2	pit	8	2	1	0
G2	15	str_pit	str	2	5	pit	0	0	1	0
D6	15	str_pit	str	2	5	pit	1	0.25	1	0
F10	15	str_pit	str	2	5	pit	2	0.5	1	0
H2	15	str_pit	str	2	5	pit	3	0.75	1	0
H11	15	str_pit	str	2	5	pit	4	1	1	0
F6	15	str_pit	str	2	5	pit	5	1.25	1	0
B4	15	str_pit	str	2	5	pit	6	1.5	1	0
H12	15	str_pit	str	2	5	pit	7	1.75	1	0
G11	15	str_pit	str	2	5	pit	8	2	1	0
D11	15	str_pit	str	3	8	pit	0	0	1	0
B6	15	str_pit	str	3	8	pit	1	0.25	1	0
A7	15	str_pit	str	3	8	pit	2	0.5	1	0
H6	15	str_pit	str	3	8	pit	3	0.75	1	0
E12	15	str_pit	str	3	8	pit	4	1	1	0
B12	15	str_pit	str	3	8	pit	5	1.25	1	0
F7	15	str_pit	str	3	8	pit	6	1.5	1	0
H9	15	str_pit	str	3	8	pit	7	1.75	1	0
E1	15	str_pit	str	3	8	pit	8	2	1	0
A11	15	str_pit	str	4	10	pit	0	0	1	0
D5	15	str_pit	str	4	10	pit	1	0.25	1	0
B11	15	str_pit	str	4	10	pit	2	0.5	1	0
F11	15	str_pit	str	4	10	pit	3	0.75	1	0
F2	15	str_pit	str	4	10	pit	4	1	1	0
B5	15	str_pit	str	4	10	pit	5	1.25	1	0
F12	15	str_pit	str	4	10	pit	6	1.5	1	0
B1	15	str_pit	str	4	10	pit	7	1.75	1	0
D4	15	str_pit	str	4	10	pit	8	2	1	0
A3	15	str_pit	str	5	12	pit	0	0	1	0
F1	15	str_pit	str	5	12	pit	1	0.25	1	0
B10	15	str_pit	str	5	12	pit	2	0.5	1	0
E2	15	str_pit	str	5	12	pit	3	0.75	1	0
H4	15	str_pit	str	5	12	pit	4	1	1	0
H10	15	str_pit	str	5	12	pit	5	1.25	1	0
H8	15	str_pit	str	5	12	pit	6	1.5	1	0
C3	15	str_pit	str	5	12	pit	7	1.75	1	0
G9	15	str_pit	str	5	12	pit	8	2	1	0
D9	15	str_pit	str	6	15	pit	0	0	1	0
E10	15	str_pit	str	6	15	pit	1	0.25	1	0
C11	15	str_pit	str	6	15	pit	2	0.5	1	0
C9	15	str_pit	str	6	15	pit	3	0.75	1	0
F4	15	str_pit	str	6	15	pit	4	1	1	0
C8	15	str_pit	str	6	15	pit	5	1.25	1	0
A12	15	str_pit	str	6	15	pit	6	1.5	1	0
C12	15	str_pit	str	6	15	pit	7	1.75	1	0
E4	15	str_pit	str	6	15	pit	8	2	1	0
G10	15	str_pit	str	7	18	pit	0	0	1	0
E8	15	str_pit	str	7	18	pit	1	0.25	1	0
H5	15	str_pit	str	7	18	pit	2	0.5	1	0
E3	15	str_pit	str	7	18	pit	3	0.75	1	0
F9	15	str_pit	str	7	18	pit	4	1	1	0
A8	15	str_pit	str	7	18	pit	5	1.25	1	0
A5	15	str_pit	str	7	18	pit	6	1.5	1	0
B7	15	str_pit	str	7	18	pit	7	1.75	1	0
H1	15	str_pit	str	7	18	pit	8	2	1	0
B3	15	str_pit	str	8	20	pit	0	0	1	0
A4	15	str_pit	str	8	20	pit	1	0.25	1	0
F8	15	str_pit	str	8	20	pit	2	0.5	1	0
B8	15	str_pit	str	8	20	pit	3	0.75	1	0
G8	15	str_pit	str	8	20	pit	4	1	1	0
H7	15	str_pit	str	8	20	pit	5	1.25	1	0
D1	15	str_pit	str	8	20	pit	6	1.5	1	0
C6	15	str_pit	str	8	20	pit	7	1.75	1	0
B9	15	str_pit	str	8	20	pit	8	2	1	0
H3	15	str_pit	str	0	0	pit	0	0	2	0
C4	15	str_pit	str	0	0	pit	1	0.25	2	0
C5	15	str_pit	str	0	0	pit	2	0.5	2	0
G4	15	str_pit	str	0	0	pit	3	0.75	2	0
D7	15	str_pit	str	0	0	pit	4	1	2	0
D12	15	str_pit	str	0	0	pit	5	1.25	2	0
C1	15	str_pit	str	0	0	pit	6	1.5	2	0
A10	15	str_pit	str	0	0	pit	7	1.75	2	0
E11	15	str_pit	str	0	0	pit	8	2	2	0
G12	15	str_pit	str	1	2	pit	0	0	2	0
E6	15	str_pit	str	1	2	pit	1	0.25	2	0
E9	15	str_pit	str	1	2	pit	2	0.5	2	0
C2	15	str_pit	str	1	2	pit	3	0.75	2	0
A1	15	str_pit	str	1	2	pit	4	1	2	0
G7	15	str_pit	str	1	2	pit	5	1.25	2	0
E5	15	str_pit	str	1	2	pit	6	1.5	2	0
G6	15	str_pit	str	1	2	pit	7	1.75	2	0
C7	15	str_pit	str	1	2	pit	8	2	2	0
G2	15	str_pit	str	2	5	pit	0	0	2	0
D6	15	str_pit	str	2	5	pit	1	0.25	2	0
F10	15	str_pit	str	2	5	pit	2	0.5	2	0
H2	15	str_pit	str	2	5	pit	3	0.75	2	0
H11	15	str_pit	str	2	5	pit	4	1	2	0
F6	15	str_pit	str	2	5	pit	5	1.25	2	0
B4	15	str_pit	str	2	5	pit	6	1.5	2	0
H12	15	str_pit	str	2	5	pit	7	1.75	2	0
G11	15	str_pit	str	2	5	pit	8	2	2	0
D11	15	str_pit	str	3	8	pit	0	0	2	0
B6	15	str_pit	str	3	8	pit	1	0.25	2	0
A7	15	str_pit	str	3	8	pit	2	0.5	2	0
H6	15	str_pit	str	3	8	pit	3	0.75	2	0
E12	15	str_pit	str	3	8	pit	4	1	2	0
B12	15	str_pit	str	3	8	pit	5	1.25	2	0
F7	15	str_pit	str	3	8	pit	6	1.5	2	0
H9	15	str_pit	str	3	8	pit	7	1.75	2	0
E1	15	str_pit	str	3	8	pit	8	2	2	0
A11	15	str_pit	str	4	10	pit	0	0	2	0
D5	15	str_pit	str	4	10	pit	1	0.25	2	0
B11	15	str_pit	str	4	10	pit	2	0.5	2	0
F11	15	str_pit	str	4	10	pit	3	0.75	2	0
F2	15	str_pit	str	4	10	pit	4	1	2	0
B5	15	str_pit	str	4	10	pit	5	1.25	2	0
F12	15	str_pit	str	4	10	pit	6	1.5	2	0
B1	15	str_pit	str	4	10	pit	7	1.75	2	0
D4	15	str_pit	str	4	10	pit	8	2	2	0
A3	15	str_pit	str	5	12	pit	0	0	2	0
F1	15	str_pit	str	5	12	pit	1	0.25	2	0
B10	15	str_pit	str	5	12	pit	2	0.5	2	0
E2	15	str_pit	str	5	12	pit	3	0.75	2	0
H4	15	str_pit	str	5	12	pit	4	1	2	0
H10	15	str_pit	str	5	12	pit	5	1.25	2	0
H8	15	str_pit	str	5	12	pit	6	1.5	2	0
C3	15	str_pit	str	5	12	pit	7	1.75	2	0
G9	15	str_pit	str	5	12	pit	8	2	2	0
D9	15	str_pit	str	6	15	pit	0	0	2	0
E10	15	str_pit	str	6	15	pit	1	0.25	2	0
C11	15	str_pit	str	6	15	pit	2	0.5	2	0
C9	15	str_pit	str	6	15	pit	3	0.75	2	0
F4	15	str_pit	str	6	15	pit	4	1	2	0
C8	15	str_pit	str	6	15	pit	5	1.25	2	0
A12	15	str_pit	str	6	15	pit	6	1.5	2	0
C12	15	str_pit	str	6	15	pit	7	1.75	2	0
E4	15	str_pit	str	6	15	pit	8	2	2	0
G10	15	str_pit	str	7	18	pit	0	0	2	0
E8	15	str_pit	str	7	18	pit	1	0.25	2	0
H5	15	str_pit	str	7	18	pit	2	0.5	2	0
E3	15	str_pit	str	7	18	pit	3	0.75	2	0
F9	15	str_pit	str	7	18	pit	4	1	2	0
A8	15	str_pit	str	7	18	pit	5	1.25	2	0
A5	15	str_pit	str	7	18	pit	6	1.5	2	0
B7	15	str_pit	str	7	18	pit	7	1.75	2	0
H1	15	str_pit	str	7	18	pit	8	2	2	0
B3	15	str_pit	str	8	20	pit	0	0	2	0
A4	15	str_pit	str	8	20	pit	1	0.25	2	0
F8	15	str_pit	str	8	20	pit	2	0.5	2	0
B8	15	str_pit	str	8	20	pit	3	0.75	2	0
G8	15	str_pit	str	8	20	pit	4	1	2	0
H7	15	str_pit	str	8	20	pit	5	1.25	2	0
D1	15	str_pit	str	8	20	pit	6	1.5	2	0
C6	15	str_pit	str	8	20	pit	7	1.75	2	0
B9	15	str_pit	str	8	20	pit	8	2	2	0
H3	30	car_cef	car	0	0	cef	0	0	1	0.001
C4	30	car_cef	car	0	0	cef	1	0.1	1	0
C5	30	car_cef	car	0	0	cef	2	0.2	1	0
G4	30	car_cef	car	0	0	cef	3	0.3	1	0
D7	30	car_cef	car	0	0	cef	4	0.4	1	0
D12	30	car_cef	car	0	0	cef	5	0.5	1	0
C1	30	car_cef	car	0	0	cef	6	0.6	1	0.001
A10	30	car_cef	car	0	0	cef	7	0.7	1	0
E11	30	car_cef	car	0	0	cef	8	0.8	1	0.001
G12	30	car_cef	car	1	10	cef	0	0	1	0
E6	30	car_cef	car	1	10	cef	1	0.1	1	0.001
E9	30	car_cef	car	1	10	cef	2	0.2	1	0
C2	30	car_cef	car	1	10	cef	3	0.3	1	0
A1	30	car_cef	car	1	10	cef	4	0.4	1	0
G7	30	car_cef	car	1	10	cef	5	0.5	1	0
E5	30	car_cef	car	1	10	cef	6	0.6	1	0
G6	30	car_cef	car	1	10	cef	7	0.7	1	0.001
C7	30	car_cef	car	1	10	cef	8	0.8	1	0
G2	30	car_cef	car	2	20	cef	0	0	1	0.005
D6	30	car_cef	car	2	20	cef	1	0.1	1	0
F10	30	car_cef	car	2	20	cef	2	0.2	1	0
H2	30	car_cef	car	2	20	cef	3	0.3	1	0
H11	30	car_cef	car	2	20	cef	4	0.4	1	0
F6	30	car_cef	car	2	20	cef	5	0.5	1	0.001
B4	30	car_cef	car	2	20	cef	6	0.6	1	0
H12	30	car_cef	car	2	20	cef	7	0.7	1	0.005
G11	30	car_cef	car	2	20	cef	8	0.8	1	0
D11	30	car_cef	car	3	30	cef	0	0	1	0
B6	30	car_cef	car	3	30	cef	1	0.1	1	0.001
A7	30	car_cef	car	3	30	cef	2	0.2	1	0
H6	30	car_cef	car	3	30	cef	3	0.3	1	0.002
E12	30	car_cef	car	3	30	cef	4	0.4	1	0.001
B12	30	car_cef	car	3	30	cef	5	0.5	1	0
F7	30	car_cef	car	3	30	cef	6	0.6	1	0.001
H9	30	car_cef	car	3	30	cef	7	0.7	1	0
E1	30	car_cef	car	3	30	cef	8	0.8	1	0
A11	30	car_cef	car	4	40	cef	0	0	1	0
D5	30	car_cef	car	4	40	cef	1	0.1	1	0.001
B11	30	car_cef	car	4	40	cef	2	0.2	1	0.001
F11	30	car_cef	car	4	40	cef	3	0.3	1	0.001
F2	30	car_cef	car	4	40	cef	4	0.4	1	0
B5	30	car_cef	car	4	40	cef	5	0.5	1	0
F12	30	car_cef	car	4	40	cef	6	0.6	1	0.001
B1	30	car_cef	car	4	40	cef	7	0.7	1	0
D4	30	car_cef	car	4	40	cef	8	0.8	1	0
A3	30	car_cef	car	5	50	cef	0	0	1	0.001
F1	30	car_cef	car	5	50	cef	1	0.1	1	0
B10	30	car_cef	car	5	50	cef	2	0.2	1	0
E2	30	car_cef	car	5	50	cef	3	0.3	1	0.001
H4	30	car_cef	car	5	50	cef	4	0.4	1	0
H10	30	car_cef	car	5	50	cef	5	0.5	1	0.002
H8	30	car_cef	car	5	50	cef	6	0.6	1	0.001
C3	30	car_cef	car	5	50	cef	7	0.7	1	0
G9	30	car_cef	car	5	50	cef	8	0.8	1	0
D9	30	car_cef	car	6	60	cef	0	0	1	0
E10	30	car_cef	car	6	60	cef	1	0.1	1	0
C11	30	car_cef	car	6	60	cef	2	0.2	1	0.001
C9	30	car_cef	car	6	60	cef	3	0.3	1	0.004
F4	30	car_cef	car	6	60	cef	4	0.4	1	0
C8	30	car_cef	car	6	60	cef	5	0.5	1	0.001
A12	30	car_cef	car	6	60	cef	6	0.6	1	0
C12	30	car_cef	car	6	60	cef	7	0.7	1	0
E4	30	car_cef	car	6	60	cef	8	0.8	1	0.001
G10	30	car_cef	car	7	70	cef	0	0	1	0
E8	30	car_cef	car	7	70	cef	1	0.1	1	0
H5	30	car_cef	car	7	70	cef	2	0.2	1	0.001
E3	30	car_cef	car	7	70	cef	3	0.3	1	0
F9	30	car_cef	car	7	70	cef	4	0.4	1	0
A8	30	car_cef	car	7	70	cef	5	0.5	1	0
A5	30	car_cef	car	7	70	cef	6	0.6	1	0
B7	30	car_cef	car	7	70	cef	7	0.7	1	0.001
H1	30	car_cef	car	7	70	cef	8	0.8	1	0.001
B3	30	car_cef	car	8	80	cef	0	0	1	0
A4	30	car_cef	car	8	80	cef	1	0.1	1	0.001
F8	30	car_cef	car	8	80	cef	2	0.2	1	0.001
B8	30	car_cef	car	8	80	cef	3	0.3	1	0.001
G8	30	car_cef	car	8	80	cef	4	0.4	1	0.001
H7	30	car_cef	car	8	80	cef	5	0.5	1	0.001
D1	30	car_cef	car	8	80	cef	6	0.6	1	0
C6	30	car_cef	car	8	80	cef	7	0.7	1	0
B9	30	car_cef	car	8	80	cef	8	0.8	1	0.001
H3	30	car_cef	car	0	0	cef	0	0	2	0.001
C4	30	car_cef	car	0	0	cef	1	0.1	2	0.002
C5	30	car_cef	car	0	0	cef	2	0.2	2	0
G4	30	car_cef	car	0	0	cef	3	0.3	2	0
D7	30	car_cef	car	0	0	cef	4	0.4	2	0.001
D12	30	car_cef	car	0	0	cef	5	0.5	2	0
C1	30	car_cef	car	0	0	cef	6	0.6	2	0
A10	30	car_cef	car	0	0	cef	7	0.7	2	0.001
E11	30	car_cef	car	0	0	cef	8	0.8	2	0.001
G12	30	car_cef	car	1	10	cef	0	0	2	0.001
E6	30	car_cef	car	1	10	cef	1	0.1	2	0.001
E9	30	car_cef	car	1	10	cef	2	0.2	2	0.002
C2	30	car_cef	car	1	10	cef	3	0.3	2	0
A1	30	car_cef	car	1	10	cef	4	0.4	2	0
G7	30	car_cef	car	1	10	cef	5	0.5	2	0.001
E5	30	car_cef	car	1	10	cef	6	0.6	2	0
G6	30	car_cef	car	1	10	cef	7	0.7	2	0.001
C7	30	car_cef	car	1	10	cef	8	0.8	2	0
G2	30	car_cef	car	2	20	cef	0	0	2	0
D6	30	car_cef	car	2	20	cef	1	0.1	2	0
F10	30	car_cef	car	2	20	cef	2	0.2	2	0
H2	30	car_cef	car	2	20	cef	3	0.3	2	0
H11	30	car_cef	car	2	20	cef	4	0.4	2	0
F6	30	car_cef	car	2	20	cef	5	0.5	2	0.001
B4	30	car_cef	car	2	20	cef	6	0.6	2	0
H12	30	car_cef	car	2	20	cef	7	0.7	2	0
G11	30	car_cef	car	2	20	cef	8	0.8	2	0.001
D11	30	car_cef	car	3	30	cef	0	0	2	0
B6	30	car_cef	car	3	30	cef	1	0.1	2	0.001
A7	30	car_cef	car	3	30	cef	2	0.2	2	0.001
H6	30	car_cef	car	3	30	cef	3	0.3	2	0.001
E12	30	car_cef	car	3	30	cef	4	0.4	2	0
B12	30	car_cef	car	3	30	cef	5	0.5	2	0
F7	30	car_cef	car	3	30	cef	6	0.6	2	0.001
H9	30	car_cef	car	3	30	cef	7	0.7	2	0.001
E1	30	car_cef	car	3	30	cef	8	0.8	2	0
A11	30	car_cef	car	4	40	cef	0	0	2	0.001
D5	30	car_cef	car	4	40	cef	1	0.1	2	0
B11	30	car_cef	car	4	40	cef	2	0.2	2	0
F11	30	car_cef	car	4	40	cef	3	0.3	2	0.001
F2	30	car_cef	car	4	40	cef	4	0.4	2	0.001
B5	30	car_cef	car	4	40	cef	5	0.5	2	0
F12	30	car_cef	car	4	40	cef	6	0.6	2	0.001
B1	30	car_cef	car	4	40	cef	7	0.7	2	0
D4	30	car_cef	car	4	40	cef	8	0.8	2	0.003
A3	30	car_cef	car	5	50	cef	0	0	2	0
F1	30	car_cef	car	5	50	cef	1	0.1	2	0
B10	30	car_cef	car	5	50	cef	2	0.2	2	0.002
E2	30	car_cef	car	5	50	cef	3	0.3	2	0
H4	30	car_cef	car	5	50	cef	4	0.4	2	0.001
H10	30	car_cef	car	5	50	cef	5	0.5	2	0.001
H8	30	car_cef	car	5	50	cef	6	0.6	2	0.001
C3	30	car_cef	car	5	50	cef	7	0.7	2	0.002
G9	30	car_cef	car	5	50	cef	8	0.8	2	0
D9	30	car_cef	car	6	60	cef	0	0	2	0.002
E10	30	car_cef	car	6	60	cef	1	0.1	2	0
C11	30	car_cef	car	6	60	cef	2	0.2	2	0.001
C9	30	car_cef	car	6	60	cef	3	0.3	2	0.001
F4	30	car_cef	car	6	60	cef	4	0.4	2	0.001
C8	30	car_cef	car	6	60	cef	5	0.5	2	0.001
A12	30	car_cef	car	6	60	cef	6	0.6	2	0
C12	30	car_cef	car	6	60	cef	7	0.7	2	0
E4	30	car_cef	car	6	60	cef	8	0.8	2	0.001
G10	30	car_cef	car	7	70	cef	0	0	2	0.001
E8	30	car_cef	car	7	70	cef	1	0.1	2	0
H5	30	car_cef	car	7	70	cef	2	0.2	2	0
E3	30	car_cef	car	7	70	cef	3	0.3	2	0
F9	30	car_cef	car	7	70	cef	4	0.4	2	0
A8	30	car_cef	car	7	70	cef	5	0.5	2	0
A5	30	car_cef	car	7	70	cef	6	0.6	2	0
B7	30	car_cef	car	7	70	cef	7	0.7	2	0.004
H1	30	car_cef	car	7	70	cef	8	0.8	2	0
B3	30	car_cef	car	8	80	cef	0	0	2	0.001
A4	30	car_cef	car	8	80	cef	1	0.1	2	0
F8	30	car_cef	car	8	80	cef	2	0.2	2	0.001
B8	30	car_cef	car	8	80	cef	3	0.3	2	0
G8	30	car_cef	car	8	80	cef	4	0.4	2	0.001
H7	30	car_cef	car	8	80	cef	5	0.5	2	0
D1	30	car_cef	car	8	80	cef	6	0.6	2	0.001
C6	30	car_cef	car	8	80	cef	7	0.7	2	0
B9	30	car_cef	car	8	80	cef	8	0.8	2	0
H3	30	car_gen	car	0	0	gen	0	0	1	0.002
C4	30	car_gen	car	0	0	gen	1	0.08	1	0
C5	30	car_gen	car	0	0	gen	2	0.15	1	0
G4	30	car_gen	car	0	0	gen	3	0.23	1	0
D7	30	car_gen	car	0	0	gen	4	0.3	1	0.001
D12	30	car_gen	car	0	0	gen	5	0.38	1	0.001
C1	30	car_gen	car	0	0	gen	6	0.45	1	0
A10	30	car_gen	car	0	0	gen	7	0.53	1	0.001
E11	30	car_gen	car	0	0	gen	8	0.6	1	0
G12	30	car_gen	car	1	10	gen	0	0	1	0
E6	30	car_gen	car	1	10	gen	1	0.08	1	0.001
E9	30	car_gen	car	1	10	gen	2	0.15	1	0
C2	30	car_gen	car	1	10	gen	3	0.23	1	0
A1	30	car_gen	car	1	10	gen	4	0.3	1	0
G7	30	car_gen	car	1	10	gen	5	0.38	1	0
E5	30	car_gen	car	1	10	gen	6	0.45	1	0
G6	30	car_gen	car	1	10	gen	7	0.53	1	0.001
C7	30	car_gen	car	1	10	gen	8	0.6	1	0
G2	30	car_gen	car	2	20	gen	0	0	1	0
D6	30	car_gen	car	2	20	gen	1	0.08	1	0.002
F10	30	car_gen	car	2	20	gen	2	0.15	1	0.001
H2	30	car_gen	car	2	20	gen	3	0.23	1	0.001
H11	30	car_gen	car	2	20	gen	4	0.3	1	0.001
F6	30	car_gen	car	2	20	gen	5	0.38	1	0.001
B4	30	car_gen	car	2	20	gen	6	0.45	1	0
H12	30	car_gen	car	2	20	gen	7	0.53	1	0.001
G11	30	car_gen	car	2	20	gen	8	0.6	1	0.001
D11	30	car_gen	car	3	30	gen	0	0	1	0
B6	30	car_gen	car	3	30	gen	1	0.08	1	0.001
A7	30	car_gen	car	3	30	gen	2	0.15	1	0
H6	30	car_gen	car	3	30	gen	3	0.23	1	0.001
E12	30	car_gen	car	3	30	gen	4	0.3	1	0.001
B12	30	car_gen	car	3	30	gen	5	0.38	1	0
F7	30	car_gen	car	3	30	gen	6	0.45	1	0
H9	30	car_gen	car	3	30	gen	7	0.53	1	0.001
E1	30	car_gen	car	3	30	gen	8	0.6	1	0.002
A11	30	car_gen	car	4	40	gen	0	0	1	0
D5	30	car_gen	car	4	40	gen	1	0.08	1	0
B11	30	car_gen	car	4	40	gen	2	0.15	1	0
F11	30	car_gen	car	4	40	gen	3	0.23	1	0
F2	30	car_gen	car	4	40	gen	4	0.3	1	0.001
B5	30	car_gen	car	4	40	gen	5	0.38	1	0.001
F12	30	car_gen	car	4	40	gen	6	0.45	1	0
B1	30	car_gen	car	4	40	gen	7	0.53	1	0
D4	30	car_gen	car	4	40	gen	8	0.6	1	0
A3	30	car_gen	car	5	50	gen	0	0	1	0.001
F1	30	car_gen	car	5	50	gen	1	0.08	1	0
B10	30	car_gen	car	5	50	gen	2	0.15	1	0.001
E2	30	car_gen	car	5	50	gen	3	0.23	1	0
H4	30	car_gen	car	5	50	gen	4	0.3	1	0
H10	30	car_gen	car	5	50	gen	5	0.38	1	0
H8	30	car_gen	car	5	50	gen	6	0.45	1	0.001
C3	30	car_gen	car	5	50	gen	7	0.53	1	0
G9	30	car_gen	car	5	50	gen	8	0.6	1	0
D9	30	car_gen	car	6	60	gen	0	0	1	0.001
E10	30	car_gen	car	6	60	gen	1	0.08	1	0
C11	30	car_gen	car	6	60	gen	2	0.15	1	0.001
C9	30	car_gen	car	6	60	gen	3	0.23	1	0
F4	30	car_gen	car	6	60	gen	4	0.3	1	0.001
C8	30	car_gen	car	6	60	gen	5	0.38	1	0.001
A12	30	car_gen	car	6	60	gen	6	0.45	1	0
C12	30	car_gen	car	6	60	gen	7	0.53	1	0
E4	30	car_gen	car	6	60	gen	8	0.6	1	0
G10	30	car_gen	car	7	70	gen	0	0	1	0.001
E8	30	car_gen	car	7	70	gen	1	0.08	1	0
H5	30	car_gen	car	7	70	gen	2	0.15	1	0.001
E3	30	car_gen	car	7	70	gen	3	0.23	1	0.001
F9	30	car_gen	car	7	70	gen	4	0.3	1	0
A8	30	car_gen	car	7	70	gen	5	0.38	1	0.001
A5	30	car_gen	car	7	70	gen	6	0.45	1	0
B7	30	car_gen	car	7	70	gen	7	0.53	1	0
H1	30	car_gen	car	7	70	gen	8	0.6	1	0.001
B3	30	car_gen	car	8	80	gen	0	0	1	0.001
A4	30	car_gen	car	8	80	gen	1	0.08	1	0
F8	30	car_gen	car	8	80	gen	2	0.15	1	0.001
B8	30	car_gen	car	8	80	gen	3	0.23	1	0
G8	30	car_gen	car	8	80	gen	4	0.3	1	0
H7	30	car_gen	car	8	80	gen	5	0.38	1	0
D1	30	car_gen	car	8	80	gen	6	0.45	1	0.002
C6	30	car_gen	car	8	80	gen	7	0.53	1	0
B9	30	car_gen	car	8	80	gen	8	0.6	1	0
H3	30	car_gen	car	0	0	gen	0	0	2	0.001
C4	30	car_gen	car	0	0	gen	1	0.08	2	0
C5	30	car_gen	car	0	0	gen	2	0.15	2	0
G4	30	car_gen	car	0	0	gen	3	0.23	2	0
D7	30	car_gen	car	0	0	gen	4	0.3	2	0.001
D12	30	car_gen	car	0	0	gen	5	0.38	2	0
C1	30	car_gen	car	0	0	gen	6	0.45	2	0
A10	30	car_gen	car	0	0	gen	7	0.53	2	0
E11	30	car_gen	car	0	0	gen	8	0.6	2	0
G12	30	car_gen	car	1	10	gen	0	0	2	0.001
E6	30	car_gen	car	1	10	gen	1	0.08	2	0
E9	30	car_gen	car	1	10	gen	2	0.15	2	0
C2	30	car_gen	car	1	10	gen	3	0.23	2	0
A1	30	car_gen	car	1	10	gen	4	0.3	2	0.001
G7	30	car_gen	car	1	10	gen	5	0.38	2	0
E5	30	car_gen	car	1	10	gen	6	0.45	2	0
G6	30	car_gen	car	1	10	gen	7	0.53	2	0
C7	30	car_gen	car	1	10	gen	8	0.6	2	0
G2	30	car_gen	car	2	20	gen	0	0	2	0.001
D6	30	car_gen	car	2	20	gen	1	0.08	2	0.001
F10	30	car_gen	car	2	20	gen	2	0.15	2	0
H2	30	car_gen	car	2	20	gen	3	0.23	2	0.001
H11	30	car_gen	car	2	20	gen	4	0.3	2	0
F6	30	car_gen	car	2	20	gen	5	0.38	2	0
B4	30	car_gen	car	2	20	gen	6	0.45	2	0.001
H12	30	car_gen	car	2	20	gen	7	0.53	2	0.001
G11	30	car_gen	car	2	20	gen	8	0.6	2	0.001
D11	30	car_gen	car	3	30	gen	0	0	2	0
B6	30	car_gen	car	3	30	gen	1	0.08	2	0
A7	30	car_gen	car	3	30	gen	2	0.15	2	0.001
H6	30	car_gen	car	3	30	gen	3	0.23	2	0
E12	30	car_gen	car	3	30	gen	4	0.3	2	0
B12	30	car_gen	car	3	30	gen	5	0.38	2	0.002
F7	30	car_gen	car	3	30	gen	6	0.45	2	0.001
H9	30	car_gen	car	3	30	gen	7	0.53	2	0.001
E1	30	car_gen	car	3	30	gen	8	0.6	2	0
A11	30	car_gen	car	4	40	gen	0	0	2	0.004
D5	30	car_gen	car	4	40	gen	1	0.08	2	0
B11	30	car_gen	car	4	40	gen	2	0.15	2	0
F11	30	car_gen	car	4	40	gen	3	0.23	2	0
F2	30	car_gen	car	4	40	gen	4	0.3	2	0
B5	30	car_gen	car	4	40	gen	5	0.38	2	0
F12	30	car_gen	car	4	40	gen	6	0.45	2	0
B1	30	car_gen	car	4	40	gen	7	0.53	2	0.002
D4	30	car_gen	car	4	40	gen	8	0.6	2	0.001
A3	30	car_gen	car	5	50	gen	0	0	2	0
F1	30	car_gen	car	5	50	gen	1	0.08	2	0
B10	30	car_gen	car	5	50	gen	2	0.15	2	0.001
E2	30	car_gen	car	5	50	gen	3	0.23	2	0
H4	30	car_gen	car	5	50	gen	4	0.3	2	0.001
H10	30	car_gen	car	5	50	gen	5	0.38	2	0
H8	30	car_gen	car	5	50	gen	6	0.45	2	0
C3	30	car_gen	car	5	50	gen	7	0.53	2	0
G9	30	car_gen	car	5	50	gen	8	0.6	2	0.001
D9	30	car_gen	car	6	60	gen	0	0	2	0
E10	30	car_gen	car	6	60	gen	1	0.08	2	0
C11	30	car_gen	car	6	60	gen	2	0.15	2	0.003
C9	30	car_gen	car	6	60	gen	3	0.23	2	0
F4	30	car_gen	car	6	60	gen	4	0.3	2	0.002
C8	30	car_gen	car	6	60	gen	5	0.38	2	0
A12	30	car_gen	car	6	60	gen	6	0.45	2	0
C12	30	car_gen	car	6	60	gen	7	0.53	2	0
E4	30	car_gen	car	6	60	gen	8	0.6	2	0
G10	30	car_gen	car	7	70	gen	0	0	2	0.001
E8	30	car_gen	car	7	70	gen	1	0.08	2	0
H5	30	car_gen	car	7	70	gen	2	0.15	2	0.001
E3	30	car_gen	car	7	70	gen	3	0.23	2	0.001
F9	30	car_gen	car	7	70	gen	4	0.3	2	0
A8	30	car_gen	car	7	70	gen	5	0.38	2	0.001
A5	30	car_gen	car	7	70	gen	6	0.45	2	0
B7	30	car_gen	car	7	70	gen	7	0.53	2	0
H1	30	car_gen	car	7	70	gen	8	0.6	2	0
B3	30	car_gen	car	8	80	gen	0	0	2	0.001
A4	30	car_gen	car	8	80	gen	1	0.08	2	0
F8	30	car_gen	car	8	80	gen	2	0.15	2	0
B8	30	car_gen	car	8	80	gen	3	0.23	2	0.001
G8	30	car_gen	car	8	80	gen	4	0.3	2	0
H7	30	car_gen	car	8	80	gen	5	0.38	2	0.001
D1	30	car_gen	car	8	80	gen	6	0.45	2	0
C6	30	car_gen	car	8	80	gen	7	0.53	2	0
B9	30	car_gen	car	8	80	gen	8	0.6	2	0
H3	30	cip_car	cip	0	0	car	0	0	1	0.001
C4	30	cip_car	cip	0	0	car	1	10	1	0
C5	30	cip_car	cip	0	0	car	2	20	1	0
G4	30	cip_car	cip	0	0	car	3	30	1	0.001
D7	30	cip_car	cip	0	0	car	4	40	1	0
D12	30	cip_car	cip	0	0	car	5	50	1	0
C1	30	cip_car	cip	0	0	car	6	60	1	0
A10	30	cip_car	cip	0	0	car	7	70	1	0
E11	30	cip_car	cip	0	0	car	8	80	1	0.001
G12	30	cip_car	cip	1	0.006	car	0	0	1	0.001
E6	30	cip_car	cip	1	0.006	car	1	10	1	0.001
E9	30	cip_car	cip	1	0.006	car	2	20	1	0.001
C2	30	cip_car	cip	1	0.006	car	3	30	1	0
A1	30	cip_car	cip	1	0.006	car	4	40	1	0.001
G7	30	cip_car	cip	1	0.006	car	5	50	1	0.002
E5	30	cip_car	cip	1	0.006	car	6	60	1	0
G6	30	cip_car	cip	1	0.006	car	7	70	1	0
C7	30	cip_car	cip	1	0.006	car	8	80	1	0
G2	30	cip_car	cip	2	0.011	car	0	0	1	0
D6	30	cip_car	cip	2	0.011	car	1	10	1	0.009
F10	30	cip_car	cip	2	0.011	car	2	20	1	0
H2	30	cip_car	cip	2	0.011	car	3	30	1	0
H11	30	cip_car	cip	2	0.011	car	4	40	1	0.001
F6	30	cip_car	cip	2	0.011	car	5	50	1	0
B4	30	cip_car	cip	2	0.011	car	6	60	1	0.001
H12	30	cip_car	cip	2	0.011	car	7	70	1	0.001
G11	30	cip_car	cip	2	0.011	car	8	80	1	0
D11	30	cip_car	cip	3	0.017	car	0	0	1	0.001
B6	30	cip_car	cip	3	0.017	car	1	10	1	0
A7	30	cip_car	cip	3	0.017	car	2	20	1	0
H6	30	cip_car	cip	3	0.017	car	3	30	1	0
E12	30	cip_car	cip	3	0.017	car	4	40	1	0
B12	30	cip_car	cip	3	0.017	car	5	50	1	0
F7	30	cip_car	cip	3	0.017	car	6	60	1	0.001
H9	30	cip_car	cip	3	0.017	car	7	70	1	0
E1	30	cip_car	cip	3	0.017	car	8	80	1	0
A11	30	cip_car	cip	4	0.022	car	0	0	1	0
D5	30	cip_car	cip	4	0.022	car	1	10	1	0
B11	30	cip_car	cip	4	0.022	car	2	20	1	0.001
F11	30	cip_car	cip	4	0.022	car	3	30	1	0.001
F2	30	cip_car	cip	4	0.022	car	4	40	1	0.002
B5	30	cip_car	cip	4	0.022	car	5	50	1	0.001
F12	30	cip_car	cip	4	0.022	car	6	60	1	0.001
B1	30	cip_car	cip	4	0.022	car	7	70	1	0
D4	30	cip_car	cip	4	0.022	car	8	80	1	0
A3	30	cip_car	cip	5	0.028	car	0	0	1	0
F1	30	cip_car	cip	5	0.028	car	1	10	1	0
B10	30	cip_car	cip	5	0.028	car	2	20	1	0.001
E2	30	cip_car	cip	5	0.028	car	3	30	1	0
H4	30	cip_car	cip	5	0.028	car	4	40	1	0.001
H10	30	cip_car	cip	5	0.028	car	5	50	1	0
H8	30	cip_car	cip	5	0.028	car	6	60	1	0
C3	30	cip_car	cip	5	0.028	car	7	70	1	0
G9	30	cip_car	cip	5	0.028	car	8	80	1	0.001
D9	30	cip_car	cip	6	0.034	car	0	0	1	0
E10	30	cip_car	cip	6	0.034	car	1	10	1	0.003
C11	30	cip_car	cip	6	0.034	car	2	20	1	0.001
C9	30	cip_car	cip	6	0.034	car	3	30	1	0
F4	30	cip_car	cip	6	0.034	car	4	40	1	0
C8	30	cip_car	cip	6	0.034	car	5	50	1	0
A12	30	cip_car	cip	6	0.034	car	6	60	1	0.001
C12	30	cip_car	cip	6	0.034	car	7	70	1	0.002
E4	30	cip_car	cip	6	0.034	car	8	80	1	0.001
G10	30	cip_car	cip	7	0.039	car	0	0	1	0.003
E8	30	cip_car	cip	7	0.039	car	1	10	1	0
H5	30	cip_car	cip	7	0.039	car	2	20	1	0
E3	30	cip_car	cip	7	0.039	car	3	30	1	0
F9	30	cip_car	cip	7	0.039	car	4	40	1	0.001
A8	30	cip_car	cip	7	0.039	car	5	50	1	0.001
A5	30	cip_car	cip	7	0.039	car	6	60	1	0.001
B7	30	cip_car	cip	7	0.039	car	7	70	1	0.001
H1	30	cip_car	cip	7	0.039	car	8	80	1	0
B3	30	cip_car	cip	8	0.045	car	0	0	1	0.002
A4	30	cip_car	cip	8	0.045	car	1	10	1	0
F8	30	cip_car	cip	8	0.045	car	2	20	1	0
B8	30	cip_car	cip	8	0.045	car	3	30	1	0
G8	30	cip_car	cip	8	0.045	car	4	40	1	0.001
H7	30	cip_car	cip	8	0.045	car	5	50	1	0
D1	30	cip_car	cip	8	0.045	car	6	60	1	0
C6	30	cip_car	cip	8	0.045	car	7	70	1	0
B9	30	cip_car	cip	8	0.045	car	8	80	1	0.001
H3	30	cip_car	cip	0	0	car	0	0	2	0.001
C4	30	cip_car	cip	0	0	car	1	10	2	0
C5	30	cip_car	cip	0	0	car	2	20	2	0
G4	30	cip_car	cip	0	0	car	3	30	2	0
D7	30	cip_car	cip	0	0	car	4	40	2	0
D12	30	cip_car	cip	0	0	car	5	50	2	0
C1	30	cip_car	cip	0	0	car	6	60	2	0
A10	30	cip_car	cip	0	0	car	7	70	2	0
E11	30	cip_car	cip	0	0	car	8	80	2	0
G12	30	cip_car	cip	1	0.006	car	0	0	2	0.001
E6	30	cip_car	cip	1	0.006	car	1	10	2	0.001
E9	30	cip_car	cip	1	0.006	car	2	20	2	0
C2	30	cip_car	cip	1	0.006	car	3	30	2	0
A1	30	cip_car	cip	1	0.006	car	4	40	2	0
G7	30	cip_car	cip	1	0.006	car	5	50	2	0
E5	30	cip_car	cip	1	0.006	car	6	60	2	0.001
G6	30	cip_car	cip	1	0.006	car	7	70	2	0.002
C7	30	cip_car	cip	1	0.006	car	8	80	2	0.001
G2	30	cip_car	cip	2	0.011	car	0	0	2	0
D6	30	cip_car	cip	2	0.011	car	1	10	2	0
F10	30	cip_car	cip	2	0.011	car	2	20	2	0
H2	30	cip_car	cip	2	0.011	car	3	30	2	0.002
H11	30	cip_car	cip	2	0.011	car	4	40	2	0
F6	30	cip_car	cip	2	0.011	car	5	50	2	0
B4	30	cip_car	cip	2	0.011	car	6	60	2	0.001
H12	30	cip_car	cip	2	0.011	car	7	70	2	0.001
G11	30	cip_car	cip	2	0.011	car	8	80	2	0
D11	30	cip_car	cip	3	0.017	car	0	0	2	0
B6	30	cip_car	cip	3	0.017	car	1	10	2	0
A7	30	cip_car	cip	3	0.017	car	2	20	2	0.001
H6	30	cip_car	cip	3	0.017	car	3	30	2	0.002
E12	30	cip_car	cip	3	0.017	car	4	40	2	0
B12	30	cip_car	cip	3	0.017	car	5	50	2	0.001
F7	30	cip_car	cip	3	0.017	car	6	60	2	0
H9	30	cip_car	cip	3	0.017	car	7	70	2	0
E1	30	cip_car	cip	3	0.017	car	8	80	2	0.001
A11	30	cip_car	cip	4	0.022	car	0	0	2	0
D5	30	cip_car	cip	4	0.022	car	1	10	2	0
B11	30	cip_car	cip	4	0.022	car	2	20	2	0.002
F11	30	cip_car	cip	4	0.022	car	3	30	2	0.001
F2	30	cip_car	cip	4	0.022	car	4	40	2	0.001
B5	30	cip_car	cip	4	0.022	car	5	50	2	0
F12	30	cip_car	cip	4	0.022	car	6	60	2	0.001
B1	30	cip_car	cip	4	0.022	car	7	70	2	0
D4	30	cip_car	cip	4	0.022	car	8	80	2	0.001
A3	30	cip_car	cip	5	0.028	car	0	0	2	0
F1	30	cip_car	cip	5	0.028	car	1	10	2	0
B10	30	cip_car	cip	5	0.028	car	2	20	2	0
E2	30	cip_car	cip	5	0.028	car	3	30	2	0
H4	30	cip_car	cip	5	0.028	car	4	40	2	0.001
H10	30	cip_car	cip	5	0.028	car	5	50	2	0.001
H8	30	cip_car	cip	5	0.028	car	6	60	2	0.001
C3	30	cip_car	cip	5	0.028	car	7	70	2	0
G9	30	cip_car	cip	5	0.028	car	8	80	2	0.001
D9	30	cip_car	cip	6	0.034	car	0	0	2	0
E10	30	cip_car	cip	6	0.034	car	1	10	2	0
C11	30	cip_car	cip	6	0.034	car	2	20	2	0.001
C9	30	cip_car	cip	6	0.034	car	3	30	2	0
F4	30	cip_car	cip	6	0.034	car	4	40	2	0
C8	30	cip_car	cip	6	0.034	car	5	50	2	0.002
A12	30	cip_car	cip	6	0.034	car	6	60	2	0
C12	30	cip_car	cip	6	0.034	car	7	70	2	0
E4	30	cip_car	cip	6	0.034	car	8	80	2	0.001
G10	30	cip_car	cip	7	0.039	car	0	0	2	0.001
E8	30	cip_car	cip	7	0.039	car	1	10	2	0.001
H5	30	cip_car	cip	7	0.039	car	2	20	2	0.001
E3	30	cip_car	cip	7	0.039	car	3	30	2	0.001
F9	30	cip_car	cip	7	0.039	car	4	40	2	0
A8	30	cip_car	cip	7	0.039	car	5	50	2	0.001
A5	30	cip_car	cip	7	0.039	car	6	60	2	0
B7	30	cip_car	cip	7	0.039	car	7	70	2	0
H1	30	cip_car	cip	7	0.039	car	8	80	2	0
B3	30	cip_car	cip	8	0.045	car	0	0	2	0
A4	30	cip_car	cip	8	0.045	car	1	10	2	0
F8	30	cip_car	cip	8	0.045	car	2	20	2	0
B8	30	cip_car	cip	8	0.045	car	3	30	2	0.001
G8	30	cip_car	cip	8	0.045	car	4	40	2	0
H7	30	cip_car	cip	8	0.045	car	5	50	2	0
D1	30	cip_car	cip	8	0.045	car	6	60	2	0.001
C6	30	cip_car	cip	8	0.045	car	7	70	2	0.001
B9	30	cip_car	cip	8	0.045	car	8	80	2	0
H3	30	cip_cef	cip	0	0	cef	0	0	1	0.002
C4	30	cip_cef	cip	0	0	cef	1	0.1	1	0
C5	30	cip_cef	cip	0	0	cef	2	0.2	1	0
G4	30	cip_cef	cip	0	0	cef	3	0.3	1	0.001
D7	30	cip_cef	cip	0	0	cef	4	0.4	1	0.002
D12	30	cip_cef	cip	0	0	cef	5	0.5	1	0.001
C1	30	cip_cef	cip	0	0	cef	6	0.6	1	0.001
A10	30	cip_cef	cip	0	0	cef	7	0.7	1	0.001
E11	30	cip_cef	cip	0	0	cef	8	0.8	1	0
G12	30	cip_cef	cip	1	0.006	cef	0	0	1	0.001
E6	30	cip_cef	cip	1	0.006	cef	1	0.1	1	0.002
E9	30	cip_cef	cip	1	0.006	cef	2	0.2	1	0.001
C2	30	cip_cef	cip	1	0.006	cef	3	0.3	1	0.001
A1	30	cip_cef	cip	1	0.006	cef	4	0.4	1	0
G7	30	cip_cef	cip	1	0.006	cef	5	0.5	1	0.001
E5	30	cip_cef	cip	1	0.006	cef	6	0.6	1	0.002
G6	30	cip_cef	cip	1	0.006	cef	7	0.7	1	0
C7	30	cip_cef	cip	1	0.006	cef	8	0.8	1	0
G2	30	cip_cef	cip	2	0.011	cef	0	0	1	0
D6	30	cip_cef	cip	2	0.011	cef	1	0.1	1	0
F10	30	cip_cef	cip	2	0.011	cef	2	0.2	1	0.002
H2	30	cip_cef	cip	2	0.011	cef	3	0.3	1	0
H11	30	cip_cef	cip	2	0.011	cef	4	0.4	1	0.001
F6	30	cip_cef	cip	2	0.011	cef	5	0.5	1	0
B4	30	cip_cef	cip	2	0.011	cef	6	0.6	1	0
H12	30	cip_cef	cip	2	0.011	cef	7	0.7	1	0
G11	30	cip_cef	cip	2	0.011	cef	8	0.8	1	0
D11	30	cip_cef	cip	3	0.017	cef	0	0	1	0
B6	30	cip_cef	cip	3	0.017	cef	1	0.1	1	0
A7	30	cip_cef	cip	3	0.017	cef	2	0.2	1	0
H6	30	cip_cef	cip	3	0.017	cef	3	0.3	1	0.002
E12	30	cip_cef	cip	3	0.017	cef	4	0.4	1	0
B12	30	cip_cef	cip	3	0.017	cef	5	0.5	1	0.001
F7	30	cip_cef	cip	3	0.017	cef	6	0.6	1	0
H9	30	cip_cef	cip	3	0.017	cef	7	0.7	1	0
E1	30	cip_cef	cip	3	0.017	cef	8	0.8	1	0
A11	30	cip_cef	cip	4	0.022	cef	0	0	1	0.001
D5	30	cip_cef	cip	4	0.022	cef	1	0.1	1	0.001
B11	30	cip_cef	cip	4	0.022	cef	2	0.2	1	0
F11	30	cip_cef	cip	4	0.022	cef	3	0.3	1	0
F2	30	cip_cef	cip	4	0.022	cef	4	0.4	1	0.001
B5	30	cip_cef	cip	4	0.022	cef	5	0.5	1	0.001
F12	30	cip_cef	cip	4	0.022	cef	6	0.6	1	0
B1	30	cip_cef	cip	4	0.022	cef	7	0.7	1	0
D4	30	cip_cef	cip	4	0.022	cef	8	0.8	1	0
A3	30	cip_cef	cip	5	0.028	cef	0	0	1	0.001
F1	30	cip_cef	cip	5	0.028	cef	1	0.1	1	0
B10	30	cip_cef	cip	5	0.028	cef	2	0.2	1	0.002
E2	30	cip_cef	cip	5	0.028	cef	3	0.3	1	0
H4	30	cip_cef	cip	5	0.028	cef	4	0.4	1	0.001
H10	30	cip_cef	cip	5	0.028	cef	5	0.5	1	0.001
H8	30	cip_cef	cip	5	0.028	cef	6	0.6	1	0
C3	30	cip_cef	cip	5	0.028	cef	7	0.7	1	0.001
G9	30	cip_cef	cip	5	0.028	cef	8	0.8	1	0.001
D9	30	cip_cef	cip	6	0.034	cef	0	0	1	0
E10	30	cip_cef	cip	6	0.034	cef	1	0.1	1	0
C11	30	cip_cef	cip	6	0.034	cef	2	0.2	1	0.001
C9	30	cip_cef	cip	6	0.034	cef	3	0.3	1	0
F4	30	cip_cef	cip	6	0.034	cef	4	0.4	1	0
C8	30	cip_cef	cip	6	0.034	cef	5	0.5	1	0.001
A12	30	cip_cef	cip	6	0.034	cef	6	0.6	1	0
C12	30	cip_cef	cip	6	0.034	cef	7	0.7	1	0
E4	30	cip_cef	cip	6	0.034	cef	8	0.8	1	0.001
G10	30	cip_cef	cip	7	0.039	cef	0	0	1	0
E8	30	cip_cef	cip	7	0.039	cef	1	0.1	1	0
H5	30	cip_cef	cip	7	0.039	cef	2	0.2	1	0
E3	30	cip_cef	cip	7	0.039	cef	3	0.3	1	0.001
F9	30	cip_cef	cip	7	0.039	cef	4	0.4	1	0.001
A8	30	cip_cef	cip	7	0.039	cef	5	0.5	1	0
A5	30	cip_cef	cip	7	0.039	cef	6	0.6	1	0.001
B7	30	cip_cef	cip	7	0.039	cef	7	0.7	1	0.001
H1	30	cip_cef	cip	7	0.039	cef	8	0.8	1	0
B3	30	cip_cef	cip	8	0.045	cef	0	0	1	0
A4	30	cip_cef	cip	8	0.045	cef	1	0.1	1	0.001
F8	30	cip_cef	cip	8	0.045	cef	2	0.2	1	0
B8	30	cip_cef	cip	8	0.045	cef	3	0.3	1	0.001
G8	30	cip_cef	cip	8	0.045	cef	4	0.4	1	0.002
H7	30	cip_cef	cip	8	0.045	cef	5	0.5	1	0.001
D1	30	cip_cef	cip	8	0.045	cef	6	0.6	1	0
C6	30	cip_cef	cip	8	0.045	cef	7	0.7	1	0
B9	30	cip_cef	cip	8	0.045	cef	8	0.8	1	0
H3	30	cip_cef	cip	0	0	cef	0	0	2	0
C4	30	cip_cef	cip	0	0	cef	1	0.1	2	0
C5	30	cip_cef	cip	0	0	cef	2	0.2	2	0.001
G4	30	cip_cef	cip	0	0	cef	3	0.3	2	0.001
D7	30	cip_cef	cip	0	0	cef	4	0.4	2	0.001
D12	30	cip_cef	cip	0	0	cef	5	0.5	2	0.001
C1	30	cip_cef	cip	0	0	cef	6	0.6	2	0
A10	30	cip_cef	cip	0	0	cef	7	0.7	2	0.001
E11	30	cip_cef	cip	0	0	cef	8	0.8	2	0
G12	30	cip_cef	cip	1	0.006	cef	0	0	2	0.001
E6	30	cip_cef	cip	1	0.006	cef	1	0.1	2	0.002
E9	30	cip_cef	cip	1	0.006	cef	2	0.2	2	0.001
C2	30	cip_cef	cip	1	0.006	cef	3	0.3	2	0.001
A1	30	cip_cef	cip	1	0.006	cef	4	0.4	2	0
G7	30	cip_cef	cip	1	0.006	cef	5	0.5	2	0.001
E5	30	cip_cef	cip	1	0.006	cef	6	0.6	2	0
G6	30	cip_cef	cip	1	0.006	cef	7	0.7	2	0.001
C7	30	cip_cef	cip	1	0.006	cef	8	0.8	2	0
G2	30	cip_cef	cip	2	0.011	cef	0	0	2	0
D6	30	cip_cef	cip	2	0.011	cef	1	0.1	2	0.001
F10	30	cip_cef	cip	2	0.011	cef	2	0.2	2	0
H2	30	cip_cef	cip	2	0.011	cef	3	0.3	2	0
H11	30	cip_cef	cip	2	0.011	cef	4	0.4	2	0
F6	30	cip_cef	cip	2	0.011	cef	5	0.5	2	0.002
B4	30	cip_cef	cip	2	0.011	cef	6	0.6	2	0
H12	30	cip_cef	cip	2	0.011	cef	7	0.7	2	0
G11	30	cip_cef	cip	2	0.011	cef	8	0.8	2	0.001
D11	30	cip_cef	cip	3	0.017	cef	0	0	2	0
B6	30	cip_cef	cip	3	0.017	cef	1	0.1	2	0.001
A7	30	cip_cef	cip	3	0.017	cef	2	0.2	2	0.001
H6	30	cip_cef	cip	3	0.017	cef	3	0.3	2	0.001
E12	30	cip_cef	cip	3	0.017	cef	4	0.4	2	0
B12	30	cip_cef	cip	3	0.017	cef	5	0.5	2	0.001
F7	30	cip_cef	cip	3	0.017	cef	6	0.6	2	0
H9	30	cip_cef	cip	3	0.017	cef	7	0.7	2	0.001
E1	30	cip_cef	cip	3	0.017	cef	8	0.8	2	0.001
A11	30	cip_cef	cip	4	0.022	cef	0	0	2	0
D5	30	cip_cef	cip	4	0.022	cef	1	0.1	2	0
B11	30	cip_cef	cip	4	0.022	cef	2	0.2	2	0
F11	30	cip_cef	cip	4	0.022	cef	3	0.3	2	0
F2	30	cip_cef	cip	4	0.022	cef	4	0.4	2	0
B5	30	cip_cef	cip	4	0.022	cef	5	0.5	2	0
F12	30	cip_cef	cip	4	0.022	cef	6	0.6	2	0
B1	30	cip_cef	cip	4	0.022	cef	7	0.7	2	0
D4	30	cip_cef	cip	4	0.022	cef	8	0.8	2	0.001
A3	30	cip_cef	cip	5	0.028	cef	0	0	2	0
F1	30	cip_cef	cip	5	0.028	cef	1	0.1	2	0.001
B10	30	cip_cef	cip	5	0.028	cef	2	0.2	2	0
E2	30	cip_cef	cip	5	0.028	cef	3	0.3	2	0.001
H4	30	cip_cef	cip	5	0.028	cef	4	0.4	2	0
H10	30	cip_cef	cip	5	0.028	cef	5	0.5	2	0
H8	30	cip_cef	cip	5	0.028	cef	6	0.6	2	0.001
C3	30	cip_cef	cip	5	0.028	cef	7	0.7	2	0
G9	30	cip_cef	cip	5	0.028	cef	8	0.8	2	0
D9	30	cip_cef	cip	6	0.034	cef	0	0	2	0.001
E10	30	cip_cef	cip	6	0.034	cef	1	0.1	2	0.001
C11	30	cip_cef	cip	6	0.034	cef	2	0.2	2	0
C9	30	cip_cef	cip	6	0.034	cef	3	0.3	2	0.001
F4	30	cip_cef	cip	6	0.034	cef	4	0.4	2	0
C8	30	cip_cef	cip	6	0.034	cef	5	0.5	2	0.001
A12	30	cip_cef	cip	6	0.034	cef	6	0.6	2	0
C12	30	cip_cef	cip	6	0.034	cef	7	0.7	2	0
E4	30	cip_cef	cip	6	0.034	cef	8	0.8	2	0.002
G10	30	cip_cef	cip	7	0.039	cef	0	0	2	0.001
E8	30	cip_cef	cip	7	0.039	cef	1	0.1	2	0.001
H5	30	cip_cef	cip	7	0.039	cef	2	0.2	2	0.001
E3	30	cip_cef	cip	7	0.039	cef	3	0.3	2	0
F9	30	cip_cef	cip	7	0.039	cef	4	0.4	2	0
A8	30	cip_cef	cip	7	0.039	cef	5	0.5	2	0.001
A5	30	cip_cef	cip	7	0.039	cef	6	0.6	2	0
B7	30	cip_cef	cip	7	0.039	cef	7	0.7	2	0
H1	30	cip_cef	cip	7	0.039	cef	8	0.8	2	0
B3	30	cip_cef	cip	8	0.045	cef	0	0	2	0
A4	30	cip_cef	cip	8	0.045	cef	1	0.1	2	0
F8	30	cip_cef	cip	8	0.045	cef	2	0.2	2	0.001
B8	30	cip_cef	cip	8	0.045	cef	3	0.3	2	0
G8	30	cip_cef	cip	8	0.045	cef	4	0.4	2	0
H7	30	cip_cef	cip	8	0.045	cef	5	0.5	2	0
D1	30	cip_cef	cip	8	0.045	cef	6	0.6	2	0.001
C6	30	cip_cef	cip	8	0.045	cef	7	0.7	2	0.003
B9	30	cip_cef	cip	8	0.045	cef	8	0.8	2	0.001
H3	30	str_pit	str	0	0	pit	0	0	1	0
C4	30	str_pit	str	0	0	pit	1	0.25	1	0.001
C5	30	str_pit	str	0	0	pit	2	0.5	1	0
G4	30	str_pit	str	0	0	pit	3	0.75	1	0.001
D7	30	str_pit	str	0	0	pit	4	1	1	0.002
D12	30	str_pit	str	0	0	pit	5	1.25	1	0
C1	30	str_pit	str	0	0	pit	6	1.5	1	0
A10	30	str_pit	str	0	0	pit	7	1.75	1	0.004
E11	30	str_pit	str	0	0	pit	8	2	1	0
G12	30	str_pit	str	1	2	pit	0	0	1	0
E6	30	str_pit	str	1	2	pit	1	0.25	1	0.001
E9	30	str_pit	str	1	2	pit	2	0.5	1	0
C2	30	str_pit	str	1	2	pit	3	0.75	1	0
A1	30	str_pit	str	1	2	pit	4	1	1	0
G7	30	str_pit	str	1	2	pit	5	1.25	1	0
E5	30	str_pit	str	1	2	pit	6	1.5	1	0
G6	30	str_pit	str	1	2	pit	7	1.75	1	0.001
C7	30	str_pit	str	1	2	pit	8	2	1	0.001
G2	30	str_pit	str	2	5	pit	0	0	1	0.001
D6	30	str_pit	str	2	5	pit	1	0.25	1	0
F10	30	str_pit	str	2	5	pit	2	0.5	1	0
H2	30	str_pit	str	2	5	pit	3	0.75	1	0
H11	30	str_pit	str	2	5	pit	4	1	1	0
F6	30	str_pit	str	2	5	pit	5	1.25	1	0
B4	30	str_pit	str	2	5	pit	6	1.5	1	0
H12	30	str_pit	str	2	5	pit	7	1.75	1	0
G11	30	str_pit	str	2	5	pit	8	2	1	0.001
D11	30	str_pit	str	3	8	pit	0	0	1	0
B6	30	str_pit	str	3	8	pit	1	0.25	1	0
A7	30	str_pit	str	3	8	pit	2	0.5	1	0
H6	30	str_pit	str	3	8	pit	3	0.75	1	0.001
E12	30	str_pit	str	3	8	pit	4	1	1	0
B12	30	str_pit	str	3	8	pit	5	1.25	1	0.001
F7	30	str_pit	str	3	8	pit	6	1.5	1	0
H9	30	str_pit	str	3	8	pit	7	1.75	1	0
E1	30	str_pit	str	3	8	pit	8	2	1	0
A11	30	str_pit	str	4	10	pit	0	0	1	0
D5	30	str_pit	str	4	10	pit	1	0.25	1	0
B11	30	str_pit	str	4	10	pit	2	0.5	1	0
F11	30	str_pit	str	4	10	pit	3	0.75	1	0
F2	30	str_pit	str	4	10	pit	4	1	1	0.001
B5	30	str_pit	str	4	10	pit	5	1.25	1	0
F12	30	str_pit	str	4	10	pit	6	1.5	1	0.001
B1	30	str_pit	str	4	10	pit	7	1.75	1	0
D4	30	str_pit	str	4	10	pit	8	2	1	0
A3	30	str_pit	str	5	12	pit	0	0	1	0
F1	30	str_pit	str	5	12	pit	1	0.25	1	0.001
B10	30	str_pit	str	5	12	pit	2	0.5	1	0
E2	30	str_pit	str	5	12	pit	3	0.75	1	0
H4	30	str_pit	str	5	12	pit	4	1	1	0
H10	30	str_pit	str	5	12	pit	5	1.25	1	0.001
H8	30	str_pit	str	5	12	pit	6	1.5	1	0.001
C3	30	str_pit	str	5	12	pit	7	1.75	1	0.002
G9	30	str_pit	str	5	12	pit	8	2	1	0
D9	30	str_pit	str	6	15	pit	0	0	1	0
E10	30	str_pit	str	6	15	pit	1	0.25	1	0.001
C11	30	str_pit	str	6	15	pit	2	0.5	1	0
C9	30	str_pit	str	6	15	pit	3	0.75	1	0
F4	30	str_pit	str	6	15	pit	4	1	1	0
C8	30	str_pit	str	6	15	pit	5	1.25	1	0.001
A12	30	str_pit	str	6	15	pit	6	1.5	1	0.001
C12	30	str_pit	str	6	15	pit	7	1.75	1	0
E4	30	str_pit	str	6	15	pit	8	2	1	0
G10	30	str_pit	str	7	18	pit	0	0	1	0
E8	30	str_pit	str	7	18	pit	1	0.25	1	0.001
H5	30	str_pit	str	7	18	pit	2	0.5	1	0
E3	30	str_pit	str	7	18	pit	3	0.75	1	0
F9	30	str_pit	str	7	18	pit	4	1	1	0.001
A8	30	str_pit	str	7	18	pit	5	1.25	1	0
A5	30	str_pit	str	7	18	pit	6	1.5	1	0
B7	30	str_pit	str	7	18	pit	7	1.75	1	0
H1	30	str_pit	str	7	18	pit	8	2	1	0
B3	30	str_pit	str	8	20	pit	0	0	1	0.001
A4	30	str_pit	str	8	20	pit	1	0.25	1	0.001
F8	30	str_pit	str	8	20	pit	2	0.5	1	0.001
B8	30	str_pit	str	8	20	pit	3	0.75	1	0.001
G8	30	str_pit	str	8	20	pit	4	1	1	0
H7	30	str_pit	str	8	20	pit	5	1.25	1	0.001
D1	30	str_pit	str	8	20	pit	6	1.5	1	0
C6	30	str_pit	str	8	20	pit	7	1.75	1	0.001
B9	30	str_pit	str	8	20	pit	8	2	1	0
H3	30	str_pit	str	0	0	pit	0	0	2	0.001
C4	30	str_pit	str	0	0	pit	1	0.25	2	0.001
C5	30	str_pit	str	0	0	pit	2	0.5	2	0
G4	30	str_pit	str	0	0	pit	3	0.75	2	0
D7	30	str_pit	str	0	0	pit	4	1	2	0.001
D12	30	str_pit	str	0	0	pit	5	1.25	2	0
C1	30	str_pit	str	0	0	pit	6	1.5	2	0
A10	30	str_pit	str	0	0	pit	7	1.75	2	0
E11	30	str_pit	str	0	0	pit	8	2	2	0
G12	30	str_pit	str	1	2	pit	0	0	2	0
E6	30	str_pit	str	1	2	pit	1	0.25	2	0
E9	30	str_pit	str	1	2	pit	2	0.5	2	0.001
C2	30	str_pit	str	1	2	pit	3	0.75	2	0
A1	30	str_pit	str	1	2	pit	4	1	2	0
G7	30	str_pit	str	1	2	pit	5	1.25	2	0
E5	30	str_pit	str	1	2	pit	6	1.5	2	0
G6	30	str_pit	str	1	2	pit	7	1.75	2	0
C7	30	str_pit	str	1	2	pit	8	2	2	0.001
G2	30	str_pit	str	2	5	pit	0	0	2	0.001
D6	30	str_pit	str	2	5	pit	1	0.25	2	0.001
F10	30	str_pit	str	2	5	pit	2	0.5	2	0.002
H2	30	str_pit	str	2	5	pit	3	0.75	2	0
H11	30	str_pit	str	2	5	pit	4	1	2	0
F6	30	str_pit	str	2	5	pit	5	1.25	2	0.002
B4	30	str_pit	str	2	5	pit	6	1.5	2	0.001
H12	30	str_pit	str	2	5	pit	7	1.75	2	0
G11	30	str_pit	str	2	5	pit	8	2	2	0
D11	30	str_pit	str	3	8	pit	0	0	2	0
B6	30	str_pit	str	3	8	pit	1	0.25	2	0.001
A7	30	str_pit	str	3	8	pit	2	0.5	2	0
H6	30	str_pit	str	3	8	pit	3	0.75	2	0.001
E12	30	str_pit	str	3	8	pit	4	1	2	0
B12	30	str_pit	str	3	8	pit	5	1.25	2	0
F7	30	str_pit	str	3	8	pit	6	1.5	2	0.001
H9	30	str_pit	str	3	8	pit	7	1.75	2	0
E1	30	str_pit	str	3	8	pit	8	2	2	0
A11	30	str_pit	str	4	10	pit	0	0	2	0
D5	30	str_pit	str	4	10	pit	1	0.25	2	0.004
B11	30	str_pit	str	4	10	pit	2	0.5	2	0
F11	30	str_pit	str	4	10	pit	3	0.75	2	0.001
F2	30	str_pit	str	4	10	pit	4	1	2	0
B5	30	str_pit	str	4	10	pit	5	1.25	2	0
F12	30	str_pit	str	4	10	pit	6	1.5	2	0
B1	30	str_pit	str	4	10	pit	7	1.75	2	0
D4	30	str_pit	str	4	10	pit	8	2	2	0
A3	30	str_pit	str	5	12	pit	0	0	2	0
F1	30	str_pit	str	5	12	pit	1	0.25	2	0.001
B10	30	str_pit	str	5	12	pit	2	0.5	2	0
E2	30	str_pit	str	5	12	pit	3	0.75	2	0
H4	30	str_pit	str	5	12	pit	4	1	2	0.001
H10	30	str_pit	str	5	12	pit	5	1.25	2	0
H8	30	str_pit	str	5	12	pit	6	1.5	2	0
C3	30	str_pit	str	5	12	pit	7	1.75	2	0.001
G9	30	str_pit	str	5	12	pit	8	2	2	0.001
D9	30	str_pit	str	6	15	pit	0	0	2	0
E10	30	str_pit	str	6	15	pit	1	0.25	2	0.002
C11	30	str_pit	str	6	15	pit	2	0.5	2	0
C9	30	str_pit	str	6	15	pit	3	0.75	2	0.002
F4	30	str_pit	str	6	15	pit	4	1	2	0
C8	30	str_pit	str	6	15	pit	5	1.25	2	0
A12	30	str_pit	str	6	15	pit	6	1.5	2	0
C12	30	str_pit	str	6	15	pit	7	1.75	2	0.001
E4	30	str_pit	str	6	15	pit	8	2	2	0
G10	30	str_pit	str	7	18	pit	0	0	2	0.006
E8	30	str_pit	str	7	18	pit	1	0.25	2	0
H5	30	str_pit	str	7	18	pit	2	0.5	2	0
E3	30	str_pit	str	7	18	pit	3	0.75	2	0
F9	30	str_pit	str	7	18	pit	4	1	2	0
A8	30	str_pit	str	7	18	pit	5	1.25	2	0
A5	30	str_pit	str	7	18	pit	6	1.5	2	0
B7	30	str_pit	str	7	18	pit	7	1.75	2	0
H1	30	str_pit	str	7	18	pit	8	2	2	0
B3	30	str_pit	str	8	20	pit	0	0	2	0
A4	30	str_pit	str	8	20	pit	1	0.25	2	0
F8	30	str_pit	str	8	20	pit	2	0.5	2	0.003
B8	30	str_pit	str	8	20	pit	3	0.75	2	0.001
G8	30	str_pit	str	8	20	pit	4	1	2	0.001
H7	30	str_pit	str	8	20	pit	5	1.25	2	0.001
D1	30	str_pit	str	8	20	pit	6	1.5	2	0
C6	30	str_pit	str	8	20	pit	7	1.75	2	0
B9	30	str_pit	str	8	20	pit	8	2	2	0
H3	45	car_cef	car	0	0	cef	0	0	1	0
C4	45	car_cef	car	0	0	cef	1	0.1	1	0
C5	45	car_cef	car	0	0	cef	2	0.2	1	0.001
G4	45	car_cef	car	0	0	cef	3	0.3	1	0.001
D7	45	car_cef	car	0	0	cef	4	0.4	1	0.001
D12	45	car_cef	car	0	0	cef	5	0.5	1	0
C1	45	car_cef	car	0	0	cef	6	0.6	1	0.002
A10	45	car_cef	car	0	0	cef	7	0.7	1	0
E11	45	car_cef	car	0	0	cef	8	0.8	1	0.001
G12	45	car_cef	car	1	10	cef	0	0	1	0
E6	45	car_cef	car	1	10	cef	1	0.1	1	0.001
E9	45	car_cef	car	1	10	cef	2	0.2	1	0
C2	45	car_cef	car	1	10	cef	3	0.3	1	0.001
A1	45	car_cef	car	1	10	cef	4	0.4	1	0
G7	45	car_cef	car	1	10	cef	5	0.5	1	0.001
E5	45	car_cef	car	1	10	cef	6	0.6	1	0
G6	45	car_cef	car	1	10	cef	7	0.7	1	0.001
C7	45	car_cef	car	1	10	cef	8	0.8	1	0.001
G2	45	car_cef	car	2	20	cef	0	0	1	0.005
D6	45	car_cef	car	2	20	cef	1	0.1	1	0
F10	45	car_cef	car	2	20	cef	2	0.2	1	0
H2	45	car_cef	car	2	20	cef	3	0.3	1	0
H11	45	car_cef	car	2	20	cef	4	0.4	1	0
F6	45	car_cef	car	2	20	cef	5	0.5	1	0.001
B4	45	car_cef	car	2	20	cef	6	0.6	1	0.001
H12	45	car_cef	car	2	20	cef	7	0.7	1	0.006
G11	45	car_cef	car	2	20	cef	8	0.8	1	0.001
D11	45	car_cef	car	3	30	cef	0	0	1	0
B6	45	car_cef	car	3	30	cef	1	0.1	1	0.001
A7	45	car_cef	car	3	30	cef	2	0.2	1	0
H6	45	car_cef	car	3	30	cef	3	0.3	1	0.002
E12	45	car_cef	car	3	30	cef	4	0.4	1	0.001
B12	45	car_cef	car	3	30	cef	5	0.5	1	0.001
F7	45	car_cef	car	3	30	cef	6	0.6	1	0.001
H9	45	car_cef	car	3	30	cef	7	0.7	1	0.001
E1	45	car_cef	car	3	30	cef	8	0.8	1	0.001
A11	45	car_cef	car	4	40	cef	0	0	1	0
D5	45	car_cef	car	4	40	cef	1	0.1	1	0.001
B11	45	car_cef	car	4	40	cef	2	0.2	1	0.002
F11	45	car_cef	car	4	40	cef	3	0.3	1	0.001
F2	45	car_cef	car	4	40	cef	4	0.4	1	0
B5	45	car_cef	car	4	40	cef	5	0.5	1	0.001
F12	45	car_cef	car	4	40	cef	6	0.6	1	0.001
B1	45	car_cef	car	4	40	cef	7	0.7	1	0
D4	45	car_cef	car	4	40	cef	8	0.8	1	0
A3	45	car_cef	car	5	50	cef	0	0	1	0.001
F1	45	car_cef	car	5	50	cef	1	0.1	1	0.001
B10	45	car_cef	car	5	50	cef	2	0.2	1	0.001
E2	45	car_cef	car	5	50	cef	3	0.3	1	0
H4	45	car_cef	car	5	50	cef	4	0.4	1	0
H10	45	car_cef	car	5	50	cef	5	0.5	1	0.003
H8	45	car_cef	car	5	50	cef	6	0.6	1	0.002
C3	45	car_cef	car	5	50	cef	7	0.7	1	0.001
G9	45	car_cef	car	5	50	cef	8	0.8	1	0.001
D9	45	car_cef	car	6	60	cef	0	0	1	0.001
E10	45	car_cef	car	6	60	cef	1	0.1	1	0
C11	45	car_cef	car	6	60	cef	2	0.2	1	0.001
C9	45	car_cef	car	6	60	cef	3	0.3	1	0
F4	45	car_cef	car	6	60	cef	4	0.4	1	0
C8	45	car_cef	car	6	60	cef	5	0.5	1	0.001
A12	45	car_cef	car	6	60	cef	6	0.6	1	0
C12	45	car_cef	car	6	60	cef	7	0.7	1	0
E4	45	car_cef	car	6	60	cef	8	0.8	1	0.001
G10	45	car_cef	car	7	70	cef	0	0	1	0.001
E8	45	car_cef	car	7	70	cef	1	0.1	1	0.001
H5	45	car_cef	car	7	70	cef	2	0.2	1	0.001
E3	45	car_cef	car	7	70	cef	3	0.3	1	0.001
F9	45	car_cef	car	7	70	cef	4	0.4	1	0.001
A8	45	car_cef	car	7	70	cef	5	0.5	1	0.001
A5	45	car_cef	car	7	70	cef	6	0.6	1	0
B7	45	car_cef	car	7	70	cef	7	0.7	1	0.001
H1	45	car_cef	car	7	70	cef	8	0.8	1	0.001
B3	45	car_cef	car	8	80	cef	0	0	1	0.001
A4	45	car_cef	car	8	80	cef	1	0.1	1	0
F8	45	car_cef	car	8	80	cef	2	0.2	1	0.001
B8	45	car_cef	car	8	80	cef	3	0.3	1	0.002
G8	45	car_cef	car	8	80	cef	4	0.4	1	0.001
H7	45	car_cef	car	8	80	cef	5	0.5	1	0.001
D1	45	car_cef	car	8	80	cef	6	0.6	1	0
C6	45	car_cef	car	8	80	cef	7	0.7	1	0.001
B9	45	car_cef	car	8	80	cef	8	0.8	1	0.001
H3	45	car_cef	car	0	0	cef	0	0	2	0.001
C4	45	car_cef	car	0	0	cef	1	0.1	2	0.004
C5	45	car_cef	car	0	0	cef	2	0.2	2	0
G4	45	car_cef	car	0	0	cef	3	0.3	2	0.001
D7	45	car_cef	car	0	0	cef	4	0.4	2	0.001
D12	45	car_cef	car	0	0	cef	5	0.5	2	0.001
C1	45	car_cef	car	0	0	cef	6	0.6	2	0.001
A10	45	car_cef	car	0	0	cef	7	0.7	2	0.002
E11	45	car_cef	car	0	0	cef	8	0.8	2	0
G12	45	car_cef	car	1	10	cef	0	0	2	0
E6	45	car_cef	car	1	10	cef	1	0.1	2	0.003
E9	45	car_cef	car	1	10	cef	2	0.2	2	0.003
C2	45	car_cef	car	1	10	cef	3	0.3	2	0
A1	45	car_cef	car	1	10	cef	4	0.4	2	0.001
G7	45	car_cef	car	1	10	cef	5	0.5	2	0.001
E5	45	car_cef	car	1	10	cef	6	0.6	2	0.001
G6	45	car_cef	car	1	10	cef	7	0.7	2	0.001
C7	45	car_cef	car	1	10	cef	8	0.8	2	0.001
G2	45	car_cef	car	2	20	cef	0	0	2	0
D6	45	car_cef	car	2	20	cef	1	0.1	2	0
F10	45	car_cef	car	2	20	cef	2	0.2	2	0.001
H2	45	car_cef	car	2	20	cef	3	0.3	2	0.001
H11	45	car_cef	car	2	20	cef	4	0.4	2	0
F6	45	car_cef	car	2	20	cef	5	0.5	2	0.001
B4	45	car_cef	car	2	20	cef	6	0.6	2	0
H12	45	car_cef	car	2	20	cef	7	0.7	2	0
G11	45	car_cef	car	2	20	cef	8	0.8	2	0
D11	45	car_cef	car	3	30	cef	0	0	2	0
B6	45	car_cef	car	3	30	cef	1	0.1	2	0.001
A7	45	car_cef	car	3	30	cef	2	0.2	2	0.001
H6	45	car_cef	car	3	30	cef	3	0.3	2	0.002
E12	45	car_cef	car	3	30	cef	4	0.4	2	0
B12	45	car_cef	car	3	30	cef	5	0.5	2	0
F7	45	car_cef	car	3	30	cef	6	0.6	2	0.001
H9	45	car_cef	car	3	30	cef	7	0.7	2	0
E1	45	car_cef	car	3	30	cef	8	0.8	2	0
A11	45	car_cef	car	4	40	cef	0	0	2	0
D5	45	car_cef	car	4	40	cef	1	0.1	2	0
B11	45	car_cef	car	4	40	cef	2	0.2	2	0.001
F11	45	car_cef	car	4	40	cef	3	0.3	2	0
F2	45	car_cef	car	4	40	cef	4	0.4	2	0.001
B5	45	car_cef	car	4	40	cef	5	0.5	2	0.001
F12	45	car_cef	car	4	40	cef	6	0.6	2	0.001
B1	45	car_cef	car	4	40	cef	7	0.7	2	0
D4	45	car_cef	car	4	40	cef	8	0.8	2	0.003
A3	45	car_cef	car	5	50	cef	0	0	2	0
F1	45	car_cef	car	5	50	cef	1	0.1	2	0
B10	45	car_cef	car	5	50	cef	2	0.2	2	0.002
E2	45	car_cef	car	5	50	cef	3	0.3	2	0.001
H4	45	car_cef	car	5	50	cef	4	0.4	2	0.001
H10	45	car_cef	car	5	50	cef	5	0.5	2	0.001
H8	45	car_cef	car	5	50	cef	6	0.6	2	0.001
C3	45	car_cef	car	5	50	cef	7	0.7	2	0.003
G9	45	car_cef	car	5	50	cef	8	0.8	2	0.001
D9	45	car_cef	car	6	60	cef	0	0	2	0.002
E10	45	car_cef	car	6	60	cef	1	0.1	2	0
C11	45	car_cef	car	6	60	cef	2	0.2	2	0.002
C9	45	car_cef	car	6	60	cef	3	0.3	2	0.002
F4	45	car_cef	car	6	60	cef	4	0.4	2	0.001
C8	45	car_cef	car	6	60	cef	5	0.5	2	0.001
A12	45	car_cef	car	6	60	cef	6	0.6	2	0.001
C12	45	car_cef	car	6	60	cef	7	0.7	2	0
E4	45	car_cef	car	6	60	cef	8	0.8	2	0.001
G10	45	car_cef	car	7	70	cef	0	0	2	0.002
E8	45	car_cef	car	7	70	cef	1	0.1	2	0.001
H5	45	car_cef	car	7	70	cef	2	0.2	2	0.001
E3	45	car_cef	car	7	70	cef	3	0.3	2	0
F9	45	car_cef	car	7	70	cef	4	0.4	2	0.001
A8	45	car_cef	car	7	70	cef	5	0.5	2	0
A5	45	car_cef	car	7	70	cef	6	0.6	2	0.001
B7	45	car_cef	car	7	70	cef	7	0.7	2	0.004
H1	45	car_cef	car	7	70	cef	8	0.8	2	0
B3	45	car_cef	car	8	80	cef	0	0	2	0.002
A4	45	car_cef	car	8	80	cef	1	0.1	2	0.001
F8	45	car_cef	car	8	80	cef	2	0.2	2	0.001
B8	45	car_cef	car	8	80	cef	3	0.3	2	0
G8	45	car_cef	car	8	80	cef	4	0.4	2	0
H7	45	car_cef	car	8	80	cef	5	0.5	2	0
D1	45	car_cef	car	8	80	cef	6	0.6	2	0
C6	45	car_cef	car	8	80	cef	7	0.7	2	0
B9	45	car_cef	car	8	80	cef	8	0.8	2	0.001
H3	45	car_gen	car	0	0	gen	0	0	1	0.003
C4	45	car_gen	car	0	0	gen	1	0.08	1	0.001
C5	45	car_gen	car	0	0	gen	2	0.15	1	0
G4	45	car_gen	car	0	0	gen	3	0.23	1	0
D7	45	car_gen	car	0	0	gen	4	0.3	1	0.001
D12	45	car_gen	car	0	0	gen	5	0.38	1	0.001
C1	45	car_gen	car	0	0	gen	6	0.45	1	0
A10	45	car_gen	car	0	0	gen	7	0.53	1	0
E11	45	car_gen	car	0	0	gen	8	0.6	1	0.001
G12	45	car_gen	car	1	10	gen	0	0	1	0
E6	45	car_gen	car	1	10	gen	1	0.08	1	0.002
E9	45	car_gen	car	1	10	gen	2	0.15	1	0.001
C2	45	car_gen	car	1	10	gen	3	0.23	1	0.001
A1	45	car_gen	car	1	10	gen	4	0.3	1	0.001
G7	45	car_gen	car	1	10	gen	5	0.38	1	0.003
E5	45	car_gen	car	1	10	gen	6	0.45	1	0.001
G6	45	car_gen	car	1	10	gen	7	0.53	1	0.001
C7	45	car_gen	car	1	10	gen	8	0.6	1	0
G2	45	car_gen	car	2	20	gen	0	0	1	0
D6	45	car_gen	car	2	20	gen	1	0.08	1	0.002
F10	45	car_gen	car	2	20	gen	2	0.15	1	0.001
H2	45	car_gen	car	2	20	gen	3	0.23	1	0.001
H11	45	car_gen	car	2	20	gen	4	0.3	1	0
F6	45	car_gen	car	2	20	gen	5	0.38	1	0.002
B4	45	car_gen	car	2	20	gen	6	0.45	1	0
H12	45	car_gen	car	2	20	gen	7	0.53	1	0
G11	45	car_gen	car	2	20	gen	8	0.6	1	0.001
D11	45	car_gen	car	3	30	gen	0	0	1	0.001
B6	45	car_gen	car	3	30	gen	1	0.08	1	0
A7	45	car_gen	car	3	30	gen	2	0.15	1	0
H6	45	car_gen	car	3	30	gen	3	0.23	1	0.001
E12	45	car_gen	car	3	30	gen	4	0.3	1	0.004
B12	45	car_gen	car	3	30	gen	5	0.38	1	0.001
F7	45	car_gen	car	3	30	gen	6	0.45	1	0
H9	45	car_gen	car	3	30	gen	7	0.53	1	0.001
E1	45	car_gen	car	3	30	gen	8	0.6	1	0.004
A11	45	car_gen	car	4	40	gen	0	0	1	0
D5	45	car_gen	car	4	40	gen	1	0.08	1	0.001
B11	45	car_gen	car	4	40	gen	2	0.15	1	0.001
F11	45	car_gen	car	4	40	gen	3	0.23	1	0.001
F2	45	car_gen	car	4	40	gen	4	0.3	1	0.001
B5	45	car_gen	car	4	40	gen	5	0.38	1	0
F12	45	car_gen	car	4	40	gen	6	0.45	1	0.002
B1	45	car_gen	car	4	40	gen	7	0.53	1	0
D4	45	car_gen	car	4	40	gen	8	0.6	1	0
A3	45	car_gen	car	5	50	gen	0	0	1	0.002
F1	45	car_gen	car	5	50	gen	1	0.08	1	0
B10	45	car_gen	car	5	50	gen	2	0.15	1	0.001
E2	45	car_gen	car	5	50	gen	3	0.23	1	0.001
H4	45	car_gen	car	5	50	gen	4	0.3	1	0.001
H10	45	car_gen	car	5	50	gen	5	0.38	1	0
H8	45	car_gen	car	5	50	gen	6	0.45	1	0.001
C3	45	car_gen	car	5	50	gen	7	0.53	1	0.001
G9	45	car_gen	car	5	50	gen	8	0.6	1	0.001
D9	45	car_gen	car	6	60	gen	0	0	1	0.001
E10	45	car_gen	car	6	60	gen	1	0.08	1	0.001
C11	45	car_gen	car	6	60	gen	2	0.15	1	0
C9	45	car_gen	car	6	60	gen	3	0.23	1	0.001
F4	45	car_gen	car	6	60	gen	4	0.3	1	0.001
C8	45	car_gen	car	6	60	gen	5	0.38	1	0.001
A12	45	car_gen	car	6	60	gen	6	0.45	1	0
C12	45	car_gen	car	6	60	gen	7	0.53	1	0.001
E4	45	car_gen	car	6	60	gen	8	0.6	1	0.001
G10	45	car_gen	car	7	70	gen	0	0	1	0.001
E8	45	car_gen	car	7	70	gen	1	0.08	1	0.001
H5	45	car_gen	car	7	70	gen	2	0.15	1	0.001
E3	45	car_gen	car	7	70	gen	3	0.23	1	0.002
F9	45	car_gen	car	7	70	gen	4	0.3	1	0.001
A8	45	car_gen	car	7	70	gen	5	0.38	1	0.001
A5	45	car_gen	car	7	70	gen	6	0.45	1	0
B7	45	car_gen	car	7	70	gen	7	0.53	1	0.001
H1	45	car_gen	car	7	70	gen	8	0.6	1	0
B3	45	car_gen	car	8	80	gen	0	0	1	0
A4	45	car_gen	car	8	80	gen	1	0.08	1	0.001
F8	45	car_gen	car	8	80	gen	2	0.15	1	0.001
B8	45	car_gen	car	8	80	gen	3	0.23	1	0.001
G8	45	car_gen	car	8	80	gen	4	0.3	1	0
H7	45	car_gen	car	8	80	gen	5	0.38	1	0.001
D1	45	car_gen	car	8	80	gen	6	0.45	1	0.003
C6	45	car_gen	car	8	80	gen	7	0.53	1	0
B9	45	car_gen	car	8	80	gen	8	0.6	1	0.001
H3	45	car_gen	car	0	0	gen	0	0	2	0
C4	45	car_gen	car	0	0	gen	1	0.08	2	0.001
C5	45	car_gen	car	0	0	gen	2	0.15	2	0.001
G4	45	car_gen	car	0	0	gen	3	0.23	2	0
D7	45	car_gen	car	0	0	gen	4	0.3	2	0.002
D12	45	car_gen	car	0	0	gen	5	0.38	2	0.001
C1	45	car_gen	car	0	0	gen	6	0.45	2	0
A10	45	car_gen	car	0	0	gen	7	0.53	2	0
E11	45	car_gen	car	0	0	gen	8	0.6	2	0.001
G12	45	car_gen	car	1	10	gen	0	0	2	0.001
E6	45	car_gen	car	1	10	gen	1	0.08	2	0.001
E9	45	car_gen	car	1	10	gen	2	0.15	2	0.001
C2	45	car_gen	car	1	10	gen	3	0.23	2	0
A1	45	car_gen	car	1	10	gen	4	0.3	2	0.001
G7	45	car_gen	car	1	10	gen	5	0.38	2	0.001
E5	45	car_gen	car	1	10	gen	6	0.45	2	0.001
G6	45	car_gen	car	1	10	gen	7	0.53	2	0
C7	45	car_gen	car	1	10	gen	8	0.6	2	0
G2	45	car_gen	car	2	20	gen	0	0	2	0
D6	45	car_gen	car	2	20	gen	1	0.08	2	0.001
F10	45	car_gen	car	2	20	gen	2	0.15	2	0
H2	45	car_gen	car	2	20	gen	3	0.23	2	0.002
H11	45	car_gen	car	2	20	gen	4	0.3	2	0.001
F6	45	car_gen	car	2	20	gen	5	0.38	2	0
B4	45	car_gen	car	2	20	gen	6	0.45	2	0
H12	45	car_gen	car	2	20	gen	7	0.53	2	0
G11	45	car_gen	car	2	20	gen	8	0.6	2	0
D11	45	car_gen	car	3	30	gen	0	0	2	0
B6	45	car_gen	car	3	30	gen	1	0.08	2	0.001
A7	45	car_gen	car	3	30	gen	2	0.15	2	0.001
H6	45	car_gen	car	3	30	gen	3	0.23	2	0.001
E12	45	car_gen	car	3	30	gen	4	0.3	2	0
B12	45	car_gen	car	3	30	gen	5	0.38	2	0.002
F7	45	car_gen	car	3	30	gen	6	0.45	2	0.001
H9	45	car_gen	car	3	30	gen	7	0.53	2	0.001
E1	45	car_gen	car	3	30	gen	8	0.6	2	0.001
A11	45	car_gen	car	4	40	gen	0	0	2	0.003
D5	45	car_gen	car	4	40	gen	1	0.08	2	0
B11	45	car_gen	car	4	40	gen	2	0.15	2	0
F11	45	car_gen	car	4	40	gen	3	0.23	2	0.001
F2	45	car_gen	car	4	40	gen	4	0.3	2	0
B5	45	car_gen	car	4	40	gen	5	0.38	2	0.001
F12	45	car_gen	car	4	40	gen	6	0.45	2	0.001
B1	45	car_gen	car	4	40	gen	7	0.53	2	0
D4	45	car_gen	car	4	40	gen	8	0.6	2	0.002
A3	45	car_gen	car	5	50	gen	0	0	2	0.001
F1	45	car_gen	car	5	50	gen	1	0.08	2	0.001
B10	45	car_gen	car	5	50	gen	2	0.15	2	0.001
E2	45	car_gen	car	5	50	gen	3	0.23	2	0
H4	45	car_gen	car	5	50	gen	4	0.3	2	0.001
H10	45	car_gen	car	5	50	gen	5	0.38	2	0
H8	45	car_gen	car	5	50	gen	6	0.45	2	0
C3	45	car_gen	car	5	50	gen	7	0.53	2	0
G9	45	car_gen	car	5	50	gen	8	0.6	2	0.001
D9	45	car_gen	car	6	60	gen	0	0	2	0
E10	45	car_gen	car	6	60	gen	1	0.08	2	0.001
C11	45	car_gen	car	6	60	gen	2	0.15	2	0.001
C9	45	car_gen	car	6	60	gen	3	0.23	2	0.001
F4	45	car_gen	car	6	60	gen	4	0.3	2	0.002
C8	45	car_gen	car	6	60	gen	5	0.38	2	0.001
A12	45	car_gen	car	6	60	gen	6	0.45	2	0
C12	45	car_gen	car	6	60	gen	7	0.53	2	0
E4	45	car_gen	car	6	60	gen	8	0.6	2	0.001
G10	45	car_gen	car	7	70	gen	0	0	2	0.001
E8	45	car_gen	car	7	70	gen	1	0.08	2	0
H5	45	car_gen	car	7	70	gen	2	0.15	2	0.001
E3	45	car_gen	car	7	70	gen	3	0.23	2	0.001
F9	45	car_gen	car	7	70	gen	4	0.3	2	0.001
A8	45	car_gen	car	7	70	gen	5	0.38	2	0.001
A5	45	car_gen	car	7	70	gen	6	0.45	2	0
B7	45	car_gen	car	7	70	gen	7	0.53	2	0
H1	45	car_gen	car	7	70	gen	8	0.6	2	0
B3	45	car_gen	car	8	80	gen	0	0	2	0
A4	45	car_gen	car	8	80	gen	1	0.08	2	0.001
F8	45	car_gen	car	8	80	gen	2	0.15	2	0
B8	45	car_gen	car	8	80	gen	3	0.23	2	0.001
G8	45	car_gen	car	8	80	gen	4	0.3	2	0
H7	45	car_gen	car	8	80	gen	5	0.38	2	0
D1	45	car_gen	car	8	80	gen	6	0.45	2	0
C6	45	car_gen	car	8	80	gen	7	0.53	2	0
B9	45	car_gen	car	8	80	gen	8	0.6	2	0
H3	45	cip_car	cip	0	0	car	0	0	1	0.001
C4	45	cip_car	cip	0	0	car	1	10	1	0
C5	45	cip_car	cip	0	0	car	2	20	1	0.001
G4	45	cip_car	cip	0	0	car	3	30	1	0.001
D7	45	cip_car	cip	0	0	car	4	40	1	0.001
D12	45	cip_car	cip	0	0	car	5	50	1	0
C1	45	cip_car	cip	0	0	car	6	60	1	0.001
A10	45	cip_car	cip	0	0	car	7	70	1	0.001
E11	45	cip_car	cip	0	0	car	8	80	1	0.001
G12	45	cip_car	cip	1	0.006	car	0	0	1	0.001
E6	45	cip_car	cip	1	0.006	car	1	10	1	0.001
E9	45	cip_car	cip	1	0.006	car	2	20	1	0.001
C2	45	cip_car	cip	1	0.006	car	3	30	1	0
A1	45	cip_car	cip	1	0.006	car	4	40	1	0.002
G7	45	cip_car	cip	1	0.006	car	5	50	1	0.004
E5	45	cip_car	cip	1	0.006	car	6	60	1	0
G6	45	cip_car	cip	1	0.006	car	7	70	1	0
C7	45	cip_car	cip	1	0.006	car	8	80	1	0
G2	45	cip_car	cip	2	0.011	car	0	0	1	0
D6	45	cip_car	cip	2	0.011	car	1	10	1	0.009
F10	45	cip_car	cip	2	0.011	car	2	20	1	0
H2	45	cip_car	cip	2	0.011	car	3	30	1	0.001
H11	45	cip_car	cip	2	0.011	car	4	40	1	0.001
F6	45	cip_car	cip	2	0.011	car	5	50	1	0.001
B4	45	cip_car	cip	2	0.011	car	6	60	1	0.001
H12	45	cip_car	cip	2	0.011	car	7	70	1	0.002
G11	45	cip_car	cip	2	0.011	car	8	80	1	0.001
D11	45	cip_car	cip	3	0.017	car	0	0	1	0.001
B6	45	cip_car	cip	3	0.017	car	1	10	1	0.001
A7	45	cip_car	cip	3	0.017	car	2	20	1	0.001
H6	45	cip_car	cip	3	0.017	car	3	30	1	0.001
E12	45	cip_car	cip	3	0.017	car	4	40	1	0
B12	45	cip_car	cip	3	0.017	car	5	50	1	0
F7	45	cip_car	cip	3	0.017	car	6	60	1	0
H9	45	cip_car	cip	3	0.017	car	7	70	1	0.001
E1	45	cip_car	cip	3	0.017	car	8	80	1	0
A11	45	cip_car	cip	4	0.022	car	0	0	1	0
D5	45	cip_car	cip	4	0.022	car	1	10	1	0.001
B11	45	cip_car	cip	4	0.022	car	2	20	1	0.001
F11	45	cip_car	cip	4	0.022	car	3	30	1	0.001
F2	45	cip_car	cip	4	0.022	car	4	40	1	0.003
B5	45	cip_car	cip	4	0.022	car	5	50	1	0
F12	45	cip_car	cip	4	0.022	car	6	60	1	0.001
B1	45	cip_car	cip	4	0.022	car	7	70	1	0.001
D4	45	cip_car	cip	4	0.022	car	8	80	1	0.001
A3	45	cip_car	cip	5	0.028	car	0	0	1	0
F1	45	cip_car	cip	5	0.028	car	1	10	1	0
B10	45	cip_car	cip	5	0.028	car	2	20	1	0
E2	45	cip_car	cip	5	0.028	car	3	30	1	0.001
H4	45	cip_car	cip	5	0.028	car	4	40	1	0.001
H10	45	cip_car	cip	5	0.028	car	5	50	1	0.001
H8	45	cip_car	cip	5	0.028	car	6	60	1	0.001
C3	45	cip_car	cip	5	0.028	car	7	70	1	0
G9	45	cip_car	cip	5	0.028	car	8	80	1	0.001
D9	45	cip_car	cip	6	0.034	car	0	0	1	0.001
[truncated: 59,237 more rows]
