# Supplementary material for: Antibiotic combination efficacy (ACE) networks for a Pseudomonas aeruginosa model
Source: PLoS Biol. 2018 Apr 30;16(4):e2004356. doi: 10.1371/journal.pbio.2004356 (PMC5945231; doi:10.1371/journal.pbio.2004356)
Supplement: S3 Data — These data were used to calculate the degree of synergy S, to correlate it to the values obtained for the same drug pairs using the α estimator. (TXT) [file pbio.2004356.s018.txt]

well	time	od	drug_proportion	replicate	combination
A1	15	0	1	1	caci
A1	30	0.002	1	1	caci
A1	45	0.004	1	1	caci
A1	60	0.004	1	1	caci
A1	75	0.003	1	1	caci
A1	90	0.002	1	1	caci
A1	105	0.001	1	1	caci
A1	120	0.002	1	1	caci
A1	135	0.004	1	1	caci
A1	150	0.006	1	1	caci
A1	165	0.011	1	1	caci
A1	180	0.012	1	1	caci
A1	195	0.013	1	1	caci
A1	210	0.014	1	1	caci
A1	225	0.016	1	1	caci
A1	240	0.019	1	1	caci
A1	255	0.022	1	1	caci
A1	270	0.024	1	1	caci
A1	285	0.028	1	1	caci
A1	300	0.031	1	1	caci
A1	315	0.035	1	1	caci
A1	330	0.038	1	1	caci
A1	345	0.04	1	1	caci
A1	360	0.043	1	1	caci
A1	375	0.044	1	1	caci
A1	390	0.046	1	1	caci
A1	405	0.047	1	1	caci
A1	420	0.047	1	1	caci
A1	435	0.048	1	1	caci
A1	450	0.047	1	1	caci
A1	465	0.049	1	1	caci
A1	480	0.05	1	1	caci
A1	495	0.049	1	1	caci
A1	510	0.049	1	1	caci
A1	525	0.05	1	1	caci
A1	540	0.049	1	1	caci
A1	555	0.05	1	1	caci
A1	570	0.05	1	1	caci
A1	585	0.05	1	1	caci
A1	600	0.051	1	1	caci
A1	615	0.05	1	1	caci
A1	630	0.05	1	1	caci
A1	645	0.051	1	1	caci
A1	660	0.051	1	1	caci
A1	675	0.051	1	1	caci
A1	690	0.051	1	1	caci
A1	705	0.052	1	1	caci
A1	720	0.052	1	1	caci
A10	15	0	0.5	2	caci
A10	30	0.001	0.5	2	caci
A10	45	0.001	0.5	2	caci
A10	60	0	0.5	2	caci
A10	75	0.001	0.5	2	caci
A10	90	0.003	0.5	2	caci
A10	105	0.007	0.5	2	caci
A10	120	0.009	0.5	2	caci
A10	135	0.013	0.5	2	caci
A10	150	0.018	0.5	2	caci
A10	165	0.024	0.5	2	caci
A10	180	0.03	0.5	2	caci
A10	195	0.036	0.5	2	caci
A10	210	0.048	0.5	2	caci
A10	225	0.043	0.5	2	caci
A10	240	0.044	0.5	2	caci
A10	255	0.047	0.5	2	caci
A10	270	0.054	0.5	2	caci
A10	285	0.073	0.5	2	caci
A10	300	0.074	0.5	2	caci
A10	315	0.072	0.5	2	caci
A10	330	0.068	0.5	2	caci
A10	345	0.072	0.5	2	caci
A10	360	0.074	0.5	2	caci
A10	375	0.078	0.5	2	caci
A10	390	0.078	0.5	2	caci
A10	405	0.078	0.5	2	caci
A10	420	0.079	0.5	2	caci
A10	435	0.08	0.5	2	caci
A10	450	0.079	0.5	2	caci
A10	465	0.08	0.5	2	caci
A10	480	0.081	0.5	2	caci
A10	495	0.082	0.5	2	caci
A10	510	0.082	0.5	2	caci
A10	525	0.083	0.5	2	caci
A10	540	0.085	0.5	2	caci
A10	555	0.085	0.5	2	caci
A10	570	0.086	0.5	2	caci
A10	585	0.088	0.5	2	caci
A10	600	0.089	0.5	2	caci
A10	615	0.09	0.5	2	caci
A10	630	0.091	0.5	2	caci
A10	645	0.092	0.5	2	caci
A10	660	0.093	0.5	2	caci
A10	675	0.095	0.5	2	caci
A10	690	0.097	0.5	2	caci
A10	705	0.098	0.5	2	caci
A10	720	0.1	0.5	2	caci
A11	15	0	0.5	3	caci
A11	30	0.001	0.5	3	caci
A11	45	0.001	0.5	3	caci
A11	60	0.002	0.5	3	caci
A11	75	0.003	0.5	3	caci
A11	90	0.004	0.5	3	caci
A11	105	0.007	0.5	3	caci
A11	120	0.01	0.5	3	caci
A11	135	0.014	0.5	3	caci
A11	150	0.018	0.5	3	caci
A11	165	0.024	0.5	3	caci
A11	180	0.03	0.5	3	caci
A11	195	0.035	0.5	3	caci
A11	210	0.043	0.5	3	caci
A11	225	0.042	0.5	3	caci
A11	240	0.041	0.5	3	caci
A11	255	0.066	0.5	3	caci
A11	270	0.065	0.5	3	caci
A11	285	0.066	0.5	3	caci
A11	300	0.069	0.5	3	caci
A11	315	0.07	0.5	3	caci
A11	330	0.07	0.5	3	caci
A11	345	0.07	0.5	3	caci
A11	360	0.071	0.5	3	caci
A11	375	0.073	0.5	3	caci
A11	390	0.072	0.5	3	caci
A11	405	0.073	0.5	3	caci
A11	420	0.072	0.5	3	caci
A11	435	0.073	0.5	3	caci
A11	450	0.073	0.5	3	caci
A11	465	0.074	0.5	3	caci
A11	480	0.074	0.5	3	caci
A11	495	0.078	0.5	3	caci
A11	510	0.076	0.5	3	caci
A11	525	0.078	0.5	3	caci
A11	540	0.081	0.5	3	caci
A11	555	0.083	0.5	3	caci
A11	570	0.083	0.5	3	caci
A11	585	0.083	0.5	3	caci
A11	600	0.085	0.5	3	caci
A11	615	0.086	0.5	3	caci
A11	630	0.087	0.5	3	caci
A11	645	0.088	0.5	3	caci
A11	660	0.091	0.5	3	caci
A11	675	0.094	0.5	3	caci
A11	690	0.09	0.5	3	caci
A11	705	0.091	0.5	3	caci
A11	720	0.092	0.5	3	caci
A12	15	0	0.125	3	caci
A12	30	0	0.125	3	caci
A12	45	0	0.125	3	caci
A12	60	0	0.125	3	caci
A12	75	0.001	0.125	3	caci
A12	90	0.002	0.125	3	caci
A12	105	0.004	0.125	3	caci
A12	120	0.007	0.125	3	caci
A12	135	0.01	0.125	3	caci
A12	150	0.014	0.125	3	caci
A12	165	0.02	0.125	3	caci
A12	180	0.026	0.125	3	caci
A12	195	0.029	0.125	3	caci
A12	210	0.043	0.125	3	caci
A12	225	0.037	0.125	3	caci
A12	240	0.038	0.125	3	caci
A12	255	0.04	0.125	3	caci
A12	270	0.056	0.125	3	caci
A12	285	0.061	0.125	3	caci
A12	300	0.056	0.125	3	caci
A12	315	0.052	0.125	3	caci
A12	330	0.058	0.125	3	caci
A12	345	0.052	0.125	3	caci
A12	360	0.052	0.125	3	caci
A12	375	0.051	0.125	3	caci
A12	390	0.055	0.125	3	caci
A12	405	0.056	0.125	3	caci
A12	420	0.06	0.125	3	caci
A12	435	0.06	0.125	3	caci
A12	450	0.059	0.125	3	caci
A12	465	0.059	0.125	3	caci
A12	480	0.058	0.125	3	caci
A12	495	0.059	0.125	3	caci
A12	510	0.058	0.125	3	caci
A12	525	0.059	0.125	3	caci
A12	540	0.06	0.125	3	caci
A12	555	0.06	0.125	3	caci
A12	570	0.06	0.125	3	caci
A12	585	0.062	0.125	3	caci
A12	600	0.065	0.125	3	caci
A12	615	0.067	0.125	3	caci
A12	630	0.07	0.125	3	caci
A12	645	0.071	0.125	3	caci
A12	660	0.072	0.125	3	caci
A12	675	0.076	0.125	3	caci
A12	690	0.078	0.125	3	caci
A12	705	0.079	0.125	3	caci
A12	720	0.081	0.125	3	caci
A2	15	0	0.125	1	caci
A2	30	0.002	0.125	1	caci
A2	45	0.002	0.125	1	caci
A2	60	0.001	0.125	1	caci
A2	75	0	0.125	1	caci
A2	90	0.002	0.125	1	caci
A2	105	0.004	0.125	1	caci
A2	120	0.007	0.125	1	caci
A2	135	0.011	0.125	1	caci
A2	150	0.015	0.125	1	caci
A2	165	0.021	0.125	1	caci
A2	180	0.027	0.125	1	caci
A2	195	0.029	0.125	1	caci
A2	210	0.044	0.125	1	caci
A2	225	0.044	0.125	1	caci
A2	240	0.051	0.125	1	caci
A2	255	0.053	0.125	1	caci
A2	270	0.049	0.125	1	caci
A2	285	0.045	0.125	1	caci
A2	300	0.047	0.125	1	caci
A2	315	0.049	0.125	1	caci
A2	330	0.047	0.125	1	caci
A2	345	0.046	0.125	1	caci
A2	360	0.047	0.125	1	caci
A2	375	0.05	0.125	1	caci
A2	390	0.051	0.125	1	caci
A2	405	0.052	0.125	1	caci
A2	420	0.052	0.125	1	caci
A2	435	0.053	0.125	1	caci
A2	450	0.051	0.125	1	caci
A2	465	0.052	0.125	1	caci
A2	480	0.051	0.125	1	caci
A2	495	0.052	0.125	1	caci
A2	510	0.049	0.125	1	caci
A2	525	0.049	0.125	1	caci
A2	540	0.048	0.125	1	caci
A2	555	0.048	0.125	1	caci
A2	570	0.044	0.125	1	caci
A2	585	0.044	0.125	1	caci
A2	600	0.043	0.125	1	caci
A2	615	0.042	0.125	1	caci
A2	630	0.041	0.125	1	caci
A2	645	0.041	0.125	1	caci
A2	660	0.042	0.125	1	caci
A2	675	0.043	0.125	1	caci
A2	690	0.043	0.125	1	caci
A2	705	0.044	0.125	1	caci
A2	720	0.044	0.125	1	caci
A3	15	0	0.5	1	caci
A3	30	0	0.5	1	caci
A3	45	0.001	0.5	1	caci
A3	60	0.002	0.5	1	caci
A3	75	0.003	0.5	1	caci
A3	90	0.005	0.5	1	caci
A3	105	0.008	0.5	1	caci
A3	120	0.011	0.5	1	caci
A3	135	0.016	0.5	1	caci
A3	150	0.022	0.5	1	caci
A3	165	0.029	0.5	1	caci
A3	180	0.036	0.5	1	caci
A3	195	0.042	0.5	1	caci
A3	210	0.057	0.5	1	caci
A3	225	0.06	0.5	1	caci
A3	240	0.069	0.5	1	caci
A3	255	0.076	0.5	1	caci
A3	270	0.077	0.5	1	caci
A3	285	0.08	0.5	1	caci
A3	300	0.083	0.5	1	caci
A3	315	0.085	0.5	1	caci
A3	330	0.086	0.5	1	caci
A3	345	0.085	0.5	1	caci
A3	360	0.088	0.5	1	caci
A3	375	0.089	0.5	1	caci
A3	390	0.088	0.5	1	caci
A3	405	0.088	0.5	1	caci
A3	420	0.089	0.5	1	caci
A3	435	0.089	0.5	1	caci
A3	450	0.089	0.5	1	caci
A3	465	0.09	0.5	1	caci
A3	480	0.091	0.5	1	caci
A3	495	0.091	0.5	1	caci
A3	510	0.091	0.5	1	caci
A3	525	0.092	0.5	1	caci
A3	540	0.093	0.5	1	caci
A3	555	0.094	0.5	1	caci
A3	570	0.093	0.5	1	caci
A3	585	0.093	0.5	1	caci
A3	600	0.094	0.5	1	caci
A3	615	0.094	0.5	1	caci
A3	630	0.095	0.5	1	caci
A3	645	0.097	0.5	1	caci
A3	660	0.099	0.5	1	caci
A3	675	0.102	0.5	1	caci
A3	690	0.105	0.5	1	caci
A3	705	0.108	0.5	1	caci
A3	720	0.109	0.5	1	caci
A4	15	0	0.75	1	caci
A4	30	0.001	0.75	1	caci
A4	45	0.001	0.75	1	caci
A4	60	0.001	0.75	1	caci
A4	75	0.002	0.75	1	caci
A4	90	0.004	0.75	1	caci
A4	105	0.006	0.75	1	caci
A4	120	0.01	0.75	1	caci
A4	135	0.013	0.75	1	caci
A4	150	0.018	0.75	1	caci
A4	165	0.022	0.75	1	caci
A4	180	0.026	0.75	1	caci
A4	195	0.032	0.75	1	caci
A4	210	0.036	0.75	1	caci
A4	225	0.042	0.75	1	caci
A4	240	0.048	0.75	1	caci
A4	255	0.055	0.75	1	caci
A4	270	0.062	0.75	1	caci
A4	285	0.069	0.75	1	caci
A4	300	0.072	0.75	1	caci
A4	315	0.075	0.75	1	caci
A4	330	0.076	0.75	1	caci
A4	345	0.079	0.75	1	caci
A4	360	0.079	0.75	1	caci
A4	375	0.081	0.75	1	caci
A4	390	0.082	0.75	1	caci
A4	405	0.084	0.75	1	caci
A4	420	0.086	0.75	1	caci
A4	435	0.086	0.75	1	caci
A4	450	0.083	0.75	1	caci
A4	465	0.084	0.75	1	caci
A4	480	0.082	0.75	1	caci
A4	495	0.082	0.75	1	caci
A4	510	0.081	0.75	1	caci
A4	525	0.08	0.75	1	caci
A4	540	0.079	0.75	1	caci
A4	555	0.079	0.75	1	caci
A4	570	0.079	0.75	1	caci
A4	585	0.079	0.75	1	caci
A4	600	0.079	0.75	1	caci
A4	615	0.079	0.75	1	caci
A4	630	0.08	0.75	1	caci
A4	645	0.08	0.75	1	caci
A4	660	0.08	0.75	1	caci
A4	675	0.08	0.75	1	caci
A4	690	0.079	0.75	1	caci
A4	705	0.079	0.75	1	caci
A4	720	0.08	0.75	1	caci
A5	15	0	0	1	caci
A5	30	0	0	1	caci
A5	45	0	0	1	caci
A5	60	0.001	0	1	caci
A5	75	0.002	0	1	caci
A5	90	0.004	0	1	caci
A5	105	0.007	0	1	caci
A5	120	0.009	0	1	caci
A5	135	0.013	0	1	caci
A5	150	0.018	0	1	caci
A5	165	0.024	0	1	caci
A5	180	0.029	0	1	caci
A5	195	0.028	0	1	caci
A5	210	0.046	0	1	caci
A5	225	0.047	0	1	caci
A5	240	0.04	0	1	caci
A5	255	0.04	0	1	caci
A5	270	0.038	0	1	caci
A5	285	0.045	0	1	caci
A5	300	0.045	0	1	caci
A5	315	0.058	0	1	caci
A5	330	0.06	0	1	caci
A5	345	0.06	0	1	caci
A5	360	0.059	0	1	caci
A5	375	0.063	0	1	caci
A5	390	0.062	0	1	caci
A5	405	0.062	0	1	caci
A5	420	0.063	0	1	caci
A5	435	0.062	0	1	caci
A5	450	0.062	0	1	caci
A5	465	0.061	0	1	caci
A5	480	0.06	0	1	caci
A5	495	0.059	0	1	caci
A5	510	0.057	0	1	caci
A5	525	0.055	0	1	caci
A5	540	0.054	0	1	caci
A5	555	0.049	0	1	caci
A5	570	0.049	0	1	caci
A5	585	0.048	0	1	caci
A5	600	0.047	0	1	caci
A5	615	0.046	0	1	caci
A5	630	0.046	0	1	caci
A5	645	0.047	0	1	caci
A5	660	0.046	0	1	caci
A5	675	0.046	0	1	caci
A5	690	0.045	0	1	caci
A5	705	0.046	0	1	caci
A5	720	0.046	0	1	caci
A6	15	0	0.375	1	caci
A6	30	0.002	0.375	1	caci
A6	45	0.002	0.375	1	caci
A6	60	0.001	0.375	1	caci
A6	75	0	0.375	1	caci
A6	90	0.002	0.375	1	caci
A6	105	0.005	0.375	1	caci
A6	120	0.009	0.375	1	caci
A6	135	0.014	0.375	1	caci
A6	150	0.02	0.375	1	caci
A6	165	0.027	0.375	1	caci
A6	180	0.036	0.375	1	caci
A6	195	0.042	0.375	1	caci
A6	210	0.056	0.375	1	caci
A6	225	0.055	0.375	1	caci
A6	240	0.057	0.375	1	caci
A6	255	0.06	0.375	1	caci
A6	270	0.074	0.375	1	caci
A6	285	0.078	0.375	1	caci
A6	300	0.08	0.375	1	caci
A6	315	0.08	0.375	1	caci
A6	330	0.078	0.375	1	caci
A6	345	0.081	0.375	1	caci
A6	360	0.079	0.375	1	caci
A6	375	0.087	0.375	1	caci
A6	390	0.083	0.375	1	caci
A6	405	0.083	0.375	1	caci
A6	420	0.083	0.375	1	caci
A6	435	0.086	0.375	1	caci
A6	450	0.084	0.375	1	caci
A6	465	0.086	0.375	1	caci
A6	480	0.086	0.375	1	caci
A6	495	0.088	0.375	1	caci
A6	510	0.088	0.375	1	caci
A6	525	0.089	0.375	1	caci
A6	540	0.089	0.375	1	caci
A6	555	0.089	0.375	1	caci
A6	570	0.092	0.375	1	caci
A6	585	0.094	0.375	1	caci
A6	600	0.097	0.375	1	caci
A6	615	0.098	0.375	1	caci
A6	630	0.101	0.375	1	caci
A6	645	0.103	0.375	1	caci
A6	660	0.104	0.375	1	caci
A6	675	0.106	0.375	1	caci
A6	690	0.108	0.375	1	caci
A6	705	0.111	0.375	1	caci
A6	720	0.111	0.375	1	caci
A7	15	0	0	2	caci
A7	30	0	0	2	caci
A7	45	0	0	2	caci
A7	60	0	0	2	caci
A7	75	0.001	0	2	caci
A7	90	0.003	0	2	caci
A7	105	0.005	0	2	caci
A7	120	0.008	0	2	caci
A7	135	0.012	0	2	caci
A7	150	0.016	0	2	caci
A7	165	0.021	0	2	caci
A7	180	0.027	0	2	caci
A7	195	0.03	0	2	caci
A7	210	0.045	0	2	caci
A7	225	0.038	0	2	caci
A7	240	0.035	0	2	caci
A7	255	0.032	0	2	caci
A7	270	0.06	0	2	caci
A7	285	0.057	0	2	caci
A7	300	0.056	0	2	caci
A7	315	0.057	0	2	caci
A7	330	0.058	0	2	caci
A7	345	0.058	0	2	caci
A7	360	0.057	0	2	caci
A7	375	0.058	0	2	caci
A7	390	0.058	0	2	caci
A7	405	0.058	0	2	caci
A7	420	0.056	0	2	caci
A7	435	0.055	0	2	caci
A7	450	0.053	0	2	caci
A7	465	0.054	0	2	caci
A7	480	0.05	0	2	caci
A7	495	0.045	0	2	caci
A7	510	0.045	0	2	caci
A7	525	0.046	0	2	caci
A7	540	0.046	0	2	caci
A7	555	0.049	0	2	caci
A7	570	0.05	0	2	caci
A7	585	0.052	0	2	caci
A7	600	0.05	0	2	caci
A7	615	0.051	0	2	caci
A7	630	0.053	0	2	caci
A7	645	0.053	0	2	caci
A7	660	0.052	0	2	caci
A7	675	0.053	0	2	caci
A7	690	0.052	0	2	caci
A7	705	0.051	0	2	caci
A7	720	0.051	0	2	caci
A8	15	0	0.375	2	caci
A8	30	0	0.375	2	caci
A8	45	0	0.375	2	caci
A8	60	0	0.375	2	caci
A8	75	0.001	0.375	2	caci
A8	90	0.003	0.375	2	caci
A8	105	0.006	0.375	2	caci
A8	120	0.01	0.375	2	caci
A8	135	0.014	0.375	2	caci
A8	150	0.019	0.375	2	caci
A8	165	0.026	0.375	2	caci
A8	180	0.034	0.375	2	caci
A8	195	0.041	0.375	2	caci
A8	210	0.054	0.375	2	caci
A8	225	0.056	0.375	2	caci
A8	240	0.057	0.375	2	caci
A8	255	0.061	0.375	2	caci
A8	270	0.078	0.375	2	caci
A8	285	0.082	0.375	2	caci
A8	300	0.08	0.375	2	caci
A8	315	0.083	0.375	2	caci
A8	330	0.083	0.375	2	caci
A8	345	0.082	0.375	2	caci
A8	360	0.085	0.375	2	caci
A8	375	0.084	0.375	2	caci
A8	390	0.081	0.375	2	caci
A8	405	0.08	0.375	2	caci
A8	420	0.082	0.375	2	caci
A8	435	0.081	0.375	2	caci
A8	450	0.083	0.375	2	caci
A8	465	0.085	0.375	2	caci
A8	480	0.085	0.375	2	caci
A8	495	0.087	0.375	2	caci
A8	510	0.089	0.375	2	caci
A8	525	0.09	0.375	2	caci
A8	540	0.09	0.375	2	caci
A8	555	0.092	0.375	2	caci
A8	570	0.093	0.375	2	caci
A8	585	0.095	0.375	2	caci
A8	600	0.098	0.375	2	caci
A8	615	0.099	0.375	2	caci
A8	630	0.102	0.375	2	caci
A8	645	0.103	0.375	2	caci
A8	660	0.103	0.375	2	caci
A8	675	0.105	0.375	2	caci
A8	690	0.107	0.375	2	caci
A8	705	0.11	0.375	2	caci
A8	720	0.111	0.375	2	caci
A9	15	0	0.125	2	caci
A9	30	0.001	0.125	2	caci
A9	45	0.001	0.125	2	caci
A9	60	0	0.125	2	caci
A9	75	0.001	0.125	2	caci
A9	90	0.003	0.125	2	caci
A9	105	0.006	0.125	2	caci
A9	120	0.008	0.125	2	caci
A9	135	0.013	0.125	2	caci
A9	150	0.018	0.125	2	caci
A9	165	0.024	0.125	2	caci
A9	180	0.03	0.125	2	caci
A9	195	0.032	0.125	2	caci
A9	210	0.046	0.125	2	caci
A9	225	0.042	0.125	2	caci
A9	240	0.04	0.125	2	caci
A9	255	0.04	0.125	2	caci
A9	270	0.059	0.125	2	caci
A9	285	0.058	0.125	2	caci
A9	300	0.059	0.125	2	caci
A9	315	0.057	0.125	2	caci
A9	330	0.059	0.125	2	caci
A9	345	0.06	0.125	2	caci
A9	360	0.06	0.125	2	caci
A9	375	0.061	0.125	2	caci
A9	390	0.062	0.125	2	caci
A9	405	0.064	0.125	2	caci
A9	420	0.063	0.125	2	caci
A9	435	0.063	0.125	2	caci
A9	450	0.063	0.125	2	caci
A9	465	0.061	0.125	2	caci
A9	480	0.06	0.125	2	caci
A9	495	0.06	0.125	2	caci
A9	510	0.059	0.125	2	caci
A9	525	0.06	0.125	2	caci
A9	540	0.059	0.125	2	caci
A9	555	0.059	0.125	2	caci
A9	570	0.059	0.125	2	caci
A9	585	0.059	0.125	2	caci
A9	600	0.059	0.125	2	caci
A9	615	0.059	0.125	2	caci
A9	630	0.059	0.125	2	caci
A9	645	0.059	0.125	2	caci
A9	660	0.059	0.125	2	caci
A9	675	0.059	0.125	2	caci
A9	690	0.06	0.125	2	caci
A9	705	0.06	0.125	2	caci
A9	720	0.059	0.125	2	caci
B1	15	0	0.625	1	caci
B1	30	0.001	0.625	1	caci
B1	45	0	0.625	1	caci
B1	60	0	0.625	1	caci
B1	75	0.001	0.625	1	caci
B1	90	0.003	0.625	1	caci
B1	105	0.004	0.625	1	caci
B1	120	0.006	0.625	1	caci
B1	135	0.011	0.625	1	caci
B1	150	0.016	0.625	1	caci
B1	165	0.022	0.625	1	caci
B1	180	0.027	0.625	1	caci
B1	195	0.036	0.625	1	caci
B1	210	0.037	0.625	1	caci
B1	225	0.041	0.625	1	caci
B1	240	0.049	0.625	1	caci
B1	255	0.057	0.625	1	caci
B1	270	0.059	0.625	1	caci
B1	285	0.063	0.625	1	caci
B1	300	0.063	0.625	1	caci
B1	315	0.067	0.625	1	caci
B1	330	0.063	0.625	1	caci
B1	345	0.062	0.625	1	caci
B1	360	0.066	0.625	1	caci
B1	375	0.066	0.625	1	caci
B1	390	0.068	0.625	1	caci
B1	405	0.069	0.625	1	caci
B1	420	0.069	0.625	1	caci
B1	435	0.068	0.625	1	caci
B1	450	0.069	0.625	1	caci
B1	465	0.068	0.625	1	caci
B1	480	0.068	0.625	1	caci
B1	495	0.07	0.625	1	caci
B1	510	0.07	0.625	1	caci
B1	525	0.07	0.625	1	caci
B1	540	0.071	0.625	1	caci
B1	555	0.07	0.625	1	caci
B1	570	0.071	0.625	1	caci
B1	585	0.071	0.625	1	caci
B1	600	0.072	0.625	1	caci
B1	615	0.073	0.625	1	caci
B1	630	0.073	0.625	1	caci
B1	645	0.075	0.625	1	caci
B1	660	0.074	0.625	1	caci
B1	675	0.075	0.625	1	caci
B1	690	0.076	0.625	1	caci
B1	705	0.076	0.625	1	caci
B1	720	0.076	0.625	1	caci
B10	15	0	9	2	caci
B10	30	0.001	9	2	caci
B10	45	0.001	9	2	caci
B10	60	0.001	9	2	caci
B10	75	0	9	2	caci
B10	90	0.002	9	2	caci
B10	105	0.004	9	2	caci
B10	120	0.007	9	2	caci
B10	135	0.012	9	2	caci
B10	150	0.018	9	2	caci
B10	165	0.027	9	2	caci
B10	180	0.038	9	2	caci
B10	195	0.053	9	2	caci
B10	210	0.064	9	2	caci
B10	225	0.083	9	2	caci
B10	240	0.1	9	2	caci
B10	255	0.123	9	2	caci
B10	270	0.136	9	2	caci
B10	285	0.144	9	2	caci
B10	300	0.158	9	2	caci
B10	315	0.171	9	2	caci
B10	330	0.171	9	2	caci
B10	345	0.186	9	2	caci
B10	360	0.189	9	2	caci
B10	375	0.189	9	2	caci
B10	390	0.188	9	2	caci
B10	405	0.188	9	2	caci
B10	420	0.19	9	2	caci
B10	435	0.192	9	2	caci
B10	450	0.195	9	2	caci
B10	465	0.198	9	2	caci
B10	480	0.2	9	2	caci
B10	495	0.203	9	2	caci
B10	510	0.206	9	2	caci
B10	525	0.209	9	2	caci
B10	540	0.209	9	2	caci
B10	555	0.209	9	2	caci
B10	570	0.209	9	2	caci
B10	585	0.208	9	2	caci
B10	600	0.207	9	2	caci
B10	615	0.206	9	2	caci
B10	630	0.205	9	2	caci
B10	645	0.203	9	2	caci
B10	660	0.202	9	2	caci
B10	675	0.201	9	2	caci
B10	690	0.201	9	2	caci
B10	705	0.2	9	2	caci
B10	720	0.2	9	2	caci
B11	15	0	10	1	caci
B11	30	0.001	10	1	caci
B11	45	0.002	10	1	caci
B11	60	0.003	10	1	caci
B11	75	0.003	10	1	caci
B11	90	0.003	10	1	caci
B11	105	0.004	10	1	caci
B11	120	0.005	10	1	caci
B11	135	0.005	10	1	caci
B11	150	0.005	10	1	caci
B11	165	0.006	10	1	caci
B11	180	0.006	10	1	caci
B11	195	0.006	10	1	caci
B11	210	0.007	10	1	caci
B11	225	0.007	10	1	caci
B11	240	0.007	10	1	caci
B11	255	0.007	10	1	caci
B11	270	0.007	10	1	caci
B11	285	0.008	10	1	caci
B11	300	0.008	10	1	caci
B11	315	0.008	10	1	caci
B11	330	0.009	10	1	caci
B11	345	0.009	10	1	caci
B11	360	0.009	10	1	caci
B11	375	0.009	10	1	caci
B11	390	0.009	10	1	caci
B11	405	0.01	10	1	caci
B11	420	0.009	10	1	caci
B11	435	0.01	10	1	caci
B11	450	0.01	10	1	caci
B11	465	0.01	10	1	caci
B11	480	0.01	10	1	caci
B11	495	0.01	10	1	caci
B11	510	0.01	10	1	caci
B11	525	0.01	10	1	caci
B11	540	0.01	10	1	caci
B11	555	0.01	10	1	caci
B11	570	0.011	10	1	caci
B11	585	0.011	10	1	caci
B11	600	0.01	10	1	caci
B11	615	0.011	10	1	caci
B11	630	0.011	10	1	caci
B11	645	0.011	10	1	caci
B11	660	0.011	10	1	caci
B11	675	0.011	10	1	caci
B11	690	0.011	10	1	caci
B11	705	0.011	10	1	caci
B11	720	0.011	10	1	caci
B12	15	0	0.25	5	caci
B12	30	0.001	0.25	5	caci
B12	45	0.001	0.25	5	caci
B12	60	0.001	0.25	5	caci
B12	75	0	0.25	5	caci
B12	90	0.001	0.25	5	caci
B12	105	0.002	0.25	5	caci
B12	120	0.004	0.25	5	caci
B12	135	0.008	0.25	5	caci
B12	150	0.012	0.25	5	caci
B12	165	0.017	0.25	5	caci
B12	180	0.022	0.25	5	caci
B12	195	0.028	0.25	5	caci
B12	210	0.036	0.25	5	caci
B12	225	0.037	0.25	5	caci
B12	240	0.042	0.25	5	caci
B12	255	0.054	0.25	5	caci
B12	270	0.058	0.25	5	caci
B12	285	0.056	0.25	5	caci
B12	300	0.052	0.25	5	caci
B12	315	0.051	0.25	5	caci
B12	330	0.05	0.25	5	caci
B12	345	0.054	0.25	5	caci
B12	360	0.05	0.25	5	caci
B12	375	0.045	0.25	5	caci
B12	390	0.043	0.25	5	caci
B12	405	0.043	0.25	5	caci
B12	420	0.043	0.25	5	caci
B12	435	0.045	0.25	5	caci
B12	450	0.045	0.25	5	caci
B12	465	0.046	0.25	5	caci
B12	480	0.046	0.25	5	caci
B12	495	0.046	0.25	5	caci
B12	510	0.048	0.25	5	caci
B12	525	0.049	0.25	5	caci
B12	540	0.05	0.25	5	caci
B12	555	0.053	0.25	5	caci
B12	570	0.051	0.25	5	caci
B12	585	0.053	0.25	5	caci
B12	600	0.052	0.25	5	caci
B12	615	0.054	0.25	5	caci
B12	630	0.054	0.25	5	caci
B12	645	0.05	0.25	5	caci
B12	660	0.053	0.25	5	caci
B12	675	0.054	0.25	5	caci
B12	690	0.053	0.25	5	caci
B12	705	0.056	0.25	5	caci
B12	720	0.057	0.25	5	caci
B2	15	0	9	1	caci
B2	30	0.001	9	1	caci
B2	45	0	9	1	caci
B2	60	0	9	1	caci
B2	75	0.001	9	1	caci
B2	90	0.003	9	1	caci
B2	105	0.006	9	1	caci
B2	120	0.01	9	1	caci
B2	135	0.015	9	1	caci
B2	150	0.022	9	1	caci
B2	165	0.031	9	1	caci
B2	180	0.042	9	1	caci
B2	195	0.054	9	1	caci
B2	210	0.068	9	1	caci
B2	225	0.085	9	1	caci
B2	240	0.096	9	1	caci
B2	255	0.108	9	1	caci
B2	270	0.114	9	1	caci
B2	285	0.122	9	1	caci
B2	300	0.129	9	1	caci
B2	315	0.137	9	1	caci
B2	330	0.14	9	1	caci
B2	345	0.139	9	1	caci
B2	360	0.139	9	1	caci
B2	375	0.139	9	1	caci
B2	390	0.139	9	1	caci
B2	405	0.141	9	1	caci
B2	420	0.143	9	1	caci
B2	435	0.146	9	1	caci
B2	450	0.151	9	1	caci
B2	465	0.152	9	1	caci
B2	480	0.155	9	1	caci
B2	495	0.158	9	1	caci
B2	510	0.16	9	1	caci
B2	525	0.163	9	1	caci
B2	540	0.165	9	1	caci
B2	555	0.167	9	1	caci
B2	570	0.169	9	1	caci
B2	585	0.171	9	1	caci
B2	600	0.181	9	1	caci
B2	615	0.174	9	1	caci
B2	630	0.178	9	1	caci
B2	645	0.183	9	1	caci
B2	660	0.184	9	1	caci
B2	675	0.183	9	1	caci
B2	690	0.183	9	1	caci
B2	705	0.19	9	1	caci
B2	720	0.192	9	1	caci
B3	15	0	0.625	2	caci
B3	30	0.001	0.625	2	caci
B3	45	0	0.625	2	caci
B3	60	0	0.625	2	caci
B3	75	0.002	0.625	2	caci
B3	90	0.003	0.625	2	caci
B3	105	0.007	0.625	2	caci
B3	120	0.01	0.625	2	caci
B3	135	0.013	0.625	2	caci
B3	150	0.019	0.625	2	caci
B3	165	0.024	0.625	2	caci
B3	180	0.036	0.625	2	caci
B3	195	0.045	0.625	2	caci
B3	210	0.042	0.625	2	caci
B3	225	0.048	0.625	2	caci
B3	240	0.054	0.625	2	caci
B3	255	0.061	0.625	2	caci
B3	270	0.069	0.625	2	caci
B3	285	0.066	0.625	2	caci
B3	300	0.07	0.625	2	caci
B3	315	0.072	0.625	2	caci
B3	330	0.073	0.625	2	caci
B3	345	0.074	0.625	2	caci
B3	360	0.072	0.625	2	caci
B3	375	0.075	0.625	2	caci
B3	390	0.075	0.625	2	caci
B3	405	0.075	0.625	2	caci
B3	420	0.075	0.625	2	caci
B3	435	0.075	0.625	2	caci
B3	450	0.075	0.625	2	caci
B3	465	0.075	0.625	2	caci
B3	480	0.076	0.625	2	caci
B3	495	0.075	0.625	2	caci
B3	510	0.075	0.625	2	caci
B3	525	0.075	0.625	2	caci
B3	540	0.075	0.625	2	caci
B3	555	0.075	0.625	2	caci
B3	570	0.075	0.625	2	caci
B3	585	0.076	0.625	2	caci
B3	600	0.076	0.625	2	caci
B3	615	0.077	0.625	2	caci
B3	630	0.077	0.625	2	caci
B3	645	0.078	0.625	2	caci
B3	660	0.078	0.625	2	caci
B3	675	0.079	0.625	2	caci
B3	690	0.08	0.625	2	caci
B3	705	0.081	0.625	2	caci
B3	720	0.082	0.625	2	caci
B4	15	0	0.25	1	caci
B4	30	0.002	0.25	1	caci
B4	45	0.003	0.25	1	caci
B4	60	0.003	0.25	1	caci
B4	75	0.003	0.25	1	caci
B4	90	0.001	0.25	1	caci
B4	105	0.004	0.25	1	caci
B4	120	0.006	0.25	1	caci
B4	135	0.008	0.25	1	caci
B4	150	0.013	0.25	1	caci
B4	165	0.021	0.25	1	caci
B4	180	0.027	0.25	1	caci
B4	195	0.031	0.25	1	caci
B4	210	0.046	0.25	1	caci
B4	225	0.048	0.25	1	caci
B4	240	0.055	0.25	1	caci
B4	255	0.062	0.25	1	caci
B4	270	0.061	0.25	1	caci
B4	285	0.065	0.25	1	caci
B4	300	0.072	0.25	1	caci
B4	315	0.067	0.25	1	caci
B4	330	0.068	0.25	1	caci
B4	345	0.069	0.25	1	caci
B4	360	0.062	0.25	1	caci
B4	375	0.063	0.25	1	caci
B4	390	0.062	0.25	1	caci
B4	405	0.062	0.25	1	caci
B4	420	0.06	0.25	1	caci
B4	435	0.061	0.25	1	caci
B4	450	0.06	0.25	1	caci
B4	465	0.063	0.25	1	caci
B4	480	0.049	0.25	1	caci
B4	495	0.052	0.25	1	caci
B4	510	0.053	0.25	1	caci
B4	525	0.058	0.25	1	caci
B4	540	0.058	0.25	1	caci
B4	555	0.059	0.25	1	caci
B4	570	0.058	0.25	1	caci
B4	585	0.057	0.25	1	caci
B4	600	0.059	0.25	1	caci
B4	615	0.061	0.25	1	caci
B4	630	0.065	0.25	1	caci
B4	645	0.068	0.25	1	caci
B4	660	0.068	0.25	1	caci
B4	675	0.069	0.25	1	caci
B4	690	0.071	0.25	1	caci
B4	705	0.073	0.25	1	caci
B4	720	0.074	0.25	1	caci
B5	15	0	0.625	3	caci
B5	30	0.002	0.625	3	caci
B5	45	0.001	0.625	3	caci
B5	60	0.001	0.625	3	caci
B5	75	0.001	0.625	3	caci
B5	90	0.003	0.625	3	caci
B5	105	0.005	0.625	3	caci
B5	120	0.008	0.625	3	caci
B5	135	0.011	0.625	3	caci
B5	150	0.016	0.625	3	caci
B5	165	0.022	0.625	3	caci
B5	180	0.026	0.625	3	caci
B5	195	0.039	0.625	3	caci
B5	210	0.036	0.625	3	caci
B5	225	0.042	0.625	3	caci
B5	240	0.049	0.625	3	caci
B5	255	0.057	0.625	3	caci
B5	270	0.062	0.625	3	caci
B5	285	0.063	0.625	3	caci
B5	300	0.065	0.625	3	caci
B5	315	0.066	0.625	3	caci
B5	330	0.067	0.625	3	caci
B5	345	0.069	0.625	3	caci
B5	360	0.068	0.625	3	caci
B5	375	0.07	0.625	3	caci
B5	390	0.071	0.625	3	caci
B5	405	0.07	0.625	3	caci
B5	420	0.069	0.625	3	caci
B5	435	0.07	0.625	3	caci
B5	450	0.069	0.625	3	caci
B5	465	0.071	0.625	3	caci
B5	480	0.07	0.625	3	caci
B5	495	0.07	0.625	3	caci
B5	510	0.07	0.625	3	caci
B5	525	0.07	0.625	3	caci
B5	540	0.07	0.625	3	caci
B5	555	0.071	0.625	3	caci
B5	570	0.071	0.625	3	caci
B5	585	0.071	0.625	3	caci
B5	600	0.071	0.625	3	caci
B5	615	0.072	0.625	3	caci
B5	630	0.072	0.625	3	caci
B5	645	0.072	0.625	3	caci
B5	660	0.072	0.625	3	caci
B5	675	0.072	0.625	3	caci
B5	690	0.073	0.625	3	caci
B5	705	0.073	0.625	3	caci
B5	720	0.073	0.625	3	caci
B6	15	0	0.25	2	caci
B6	30	0.001	0.25	2	caci
B6	45	0.001	0.25	2	caci
B6	60	0.001	0.25	2	caci
B6	75	0	0.25	2	caci
B6	90	0.002	0.25	2	caci
B6	105	0.005	0.25	2	caci
B6	120	0.007	0.25	2	caci
B6	135	0.011	0.25	2	caci
B6	150	0.016	0.25	2	caci
B6	165	0.024	0.25	2	caci
B6	180	0.03	0.25	2	caci
B6	195	0.031	0.25	2	caci
B6	210	0.043	0.25	2	caci
B6	225	0.05	0.25	2	caci
B6	240	0.057	0.25	2	caci
B6	255	0.063	0.25	2	caci
B6	270	0.063	0.25	2	caci
B6	285	0.073	0.25	2	caci
B6	300	0.068	0.25	2	caci
B6	315	0.066	0.25	2	caci
B6	330	0.068	0.25	2	caci
B6	345	0.068	0.25	2	caci
B6	360	0.067	0.25	2	caci
B6	375	0.064	0.25	2	caci
B6	390	0.063	0.25	2	caci
B6	405	0.058	0.25	2	caci
B6	420	0.056	0.25	2	caci
B6	435	0.054	0.25	2	caci
B6	450	0.06	0.25	2	caci
B6	465	0.056	0.25	2	caci
B6	480	0.057	0.25	2	caci
B6	495	0.057	0.25	2	caci
B6	510	0.059	0.25	2	caci
B6	525	0.062	0.25	2	caci
B6	540	0.064	0.25	2	caci
B6	555	0.063	0.25	2	caci
B6	570	0.064	0.25	2	caci
B6	585	0.066	0.25	2	caci
B6	600	0.067	0.25	2	caci
B6	615	0.072	0.25	2	caci
B6	630	0.073	0.25	2	caci
B6	645	0.076	0.25	2	caci
B6	660	0.077	0.25	2	caci
B6	675	0.079	0.25	2	caci
B6	690	0.082	0.25	2	caci
B6	705	0.084	0.25	2	caci
B6	720	0.085	0.25	2	caci
B7	15	0	0.375	3	caci
B7	30	0	0.375	3	caci
B7	45	0	0.375	3	caci
B7	60	0	0.375	3	caci
B7	75	0.001	0.375	3	caci
B7	90	0.001	0.375	3	caci
B7	105	0.005	0.375	3	caci
B7	120	0.007	0.375	3	caci
B7	135	0.009	0.375	3	caci
B7	150	0.014	0.375	3	caci
B7	165	0.021	0.375	3	caci
B7	180	0.026	0.375	3	caci
B7	195	0.03	0.375	3	caci
B7	210	0.043	0.375	3	caci
B7	225	0.044	0.375	3	caci
B7	240	0.046	0.375	3	caci
B7	255	0.049	0.375	3	caci
B7	270	0.053	0.375	3	caci
B7	285	0.07	0.375	3	caci
B7	300	0.065	0.375	3	caci
B7	315	0.066	0.375	3	caci
B7	330	0.066	0.375	3	caci
B7	345	0.066	0.375	3	caci
B7	360	0.068	0.375	3	caci
B7	375	0.065	0.375	3	caci
B7	390	0.062	0.375	3	caci
B7	405	0.06	0.375	3	caci
B7	420	0.06	0.375	3	caci
B7	435	0.06	0.375	3	caci
B7	450	0.065	0.375	3	caci
B7	465	0.064	0.375	3	caci
B7	480	0.066	0.375	3	caci
B7	495	0.067	0.375	3	caci
B7	510	0.068	0.375	3	caci
B7	525	0.068	0.375	3	caci
B7	540	0.068	0.375	3	caci
B7	555	0.068	0.375	3	caci
B7	570	0.069	0.375	3	caci
B7	585	0.069	0.375	3	caci
B7	600	0.07	0.375	3	caci
B7	615	0.071	0.375	3	caci
B7	630	0.073	0.375	3	caci
B7	645	0.074	0.375	3	caci
B7	660	0.075	0.375	3	caci
B7	675	0.077	0.375	3	caci
B7	690	0.077	0.375	3	caci
B7	705	0.079	0.375	3	caci
B7	720	0.08	0.375	3	caci
B8	15	0	0.25	3	caci
B8	30	0	0.25	3	caci
B8	45	0	0.25	3	caci
B8	60	0	0.25	3	caci
B8	75	0.001	0.25	3	caci
B8	90	0.002	0.25	3	caci
B8	105	0.005	0.25	3	caci
B8	120	0.008	0.25	3	caci
B8	135	0.011	0.25	3	caci
B8	150	0.016	0.25	3	caci
B8	165	0.023	0.25	3	caci
B8	180	0.029	0.25	3	caci
B8	195	0.031	0.25	3	caci
B8	210	0.044	0.25	3	caci
B8	225	0.041	0.25	3	caci
B8	240	0.042	0.25	3	caci
B8	255	0.045	0.25	3	caci
B8	270	0.066	0.25	3	caci
B8	285	0.073	0.25	3	caci
B8	300	0.067	0.25	3	caci
B8	315	0.067	0.25	3	caci
B8	330	0.068	0.25	3	caci
B8	345	0.066	0.25	3	caci
B8	360	0.067	0.25	3	caci
B8	375	0.067	0.25	3	caci
B8	390	0.064	0.25	3	caci
B8	405	0.061	0.25	3	caci
B8	420	0.061	0.25	3	caci
B8	435	0.059	0.25	3	caci
B8	450	0.055	0.25	3	caci
B8	465	0.058	0.25	3	caci
B8	480	0.058	0.25	3	caci
B8	495	0.057	0.25	3	caci
B8	510	0.057	0.25	3	caci
B8	525	0.057	0.25	3	caci
B8	540	0.061	0.25	3	caci
B8	555	0.067	0.25	3	caci
B8	570	0.066	0.25	3	caci
B8	585	0.067	0.25	3	caci
B8	600	0.066	0.25	3	caci
B8	615	0.068	0.25	3	caci
B8	630	0.073	0.25	3	caci
B8	645	0.075	0.25	3	caci
B8	660	0.076	0.25	3	caci
B8	675	0.077	0.25	3	caci
B8	690	0.078	0.25	3	caci
B8	705	0.079	0.25	3	caci
B8	720	0.08	0.25	3	caci
B9	15	0	0.25	4	caci
B9	30	0	0.25	4	caci
B9	45	0	0.25	4	caci
B9	60	0.001	0.25	4	caci
B9	75	0.003	0.25	4	caci
B9	90	0.005	0.25	4	caci
B9	105	0.007	0.25	4	caci
B9	120	0.01	0.25	4	caci
B9	135	0.013	0.25	4	caci
B9	150	0.018	0.25	4	caci
B9	165	0.023	0.25	4	caci
B9	180	0.028	0.25	4	caci
B9	195	0.033	0.25	4	caci
B9	210	0.04	0.25	4	caci
B9	225	0.037	0.25	4	caci
B9	240	0.037	0.25	4	caci
B9	255	0.038	0.25	4	caci
B9	270	0.053	0.25	4	caci
B9	285	0.061	0.25	4	caci
B9	300	0.057	0.25	4	caci
B9	315	0.056	0.25	4	caci
B9	330	0.057	0.25	4	caci
B9	345	0.056	0.25	4	caci
B9	360	0.057	0.25	4	caci
B9	375	0.055	0.25	4	caci
B9	390	0.056	0.25	4	caci
B9	405	0.055	0.25	4	caci
B9	420	0.053	0.25	4	caci
B9	435	0.05	0.25	4	caci
B9	450	0.052	0.25	4	caci
B9	465	0.053	0.25	4	caci
B9	480	0.052	0.25	4	caci
B9	495	0.052	0.25	4	caci
B9	510	0.049	0.25	4	caci
B9	525	0.051	0.25	4	caci
B9	540	0.052	0.25	4	caci
B9	555	0.055	0.25	4	caci
B9	570	0.054	0.25	4	caci
B9	585	0.059	0.25	4	caci
B9	600	0.057	0.25	4	caci
B9	615	0.058	0.25	4	caci
B9	630	0.057	0.25	4	caci
B9	645	0.056	0.25	4	caci
B9	660	0.056	0.25	4	caci
B9	675	0.06	0.25	4	caci
B9	690	0.061	0.25	4	caci
B9	705	0.062	0.25	4	caci
B9	720	0.062	0.25	4	caci
C1	15	0	1	2	caci
C1	30	0	1	2	caci
C1	45	0	1	2	caci
C1	60	0.001	1	2	caci
C1	75	0.002	1	2	caci
C1	90	0.004	1	2	caci
C1	105	0.005	1	2	caci
C1	120	0.009	1	2	caci
C1	135	0.012	1	2	caci
C1	150	0.015	1	2	caci
C1	165	0.016	1	2	caci
C1	180	0.017	1	2	caci
C1	195	0.02	1	2	caci
C1	210	0.023	1	2	caci
C1	225	0.026	1	2	caci
C1	240	0.03	1	2	caci
C1	255	0.033	1	2	caci
C1	270	0.036	1	2	caci
C1	285	0.039	1	2	caci
C1	300	0.044	1	2	caci
C1	315	0.047	1	2	caci
C1	330	0.051	1	2	caci
C1	345	0.054	1	2	caci
C1	360	0.057	1	2	caci
C1	375	0.059	1	2	caci
C1	390	0.06	1	2	caci
C1	405	0.061	1	2	caci
C1	420	0.061	1	2	caci
C1	435	0.062	1	2	caci
C1	450	0.062	1	2	caci
C1	465	0.063	1	2	caci
C1	480	0.065	1	2	caci
C1	495	0.064	1	2	caci
C1	510	0.065	1	2	caci
C1	525	0.065	1	2	caci
C1	540	0.065	1	2	caci
C1	555	0.064	1	2	caci
C1	570	0.065	1	2	caci
C1	585	0.066	1	2	caci
C1	600	0.066	1	2	caci
C1	615	0.066	1	2	caci
C1	630	0.066	1	2	caci
C1	645	0.067	1	2	caci
C1	660	0.067	1	2	caci
C1	675	0.068	1	2	caci
C1	690	0.068	1	2	caci
C1	705	0.068	1	2	caci
C1	720	0.069	1	2	caci
C10	15	0	0.875	2	caci
C10	30	0	0.875	2	caci
C10	45	0	0.875	2	caci
C10	60	0.001	0.875	2	caci
C10	75	0.002	0.875	2	caci
C10	90	0.004	0.875	2	caci
C10	105	0.006	0.875	2	caci
C10	120	0.009	0.875	2	caci
C10	135	0.012	0.875	2	caci
C10	150	0.016	0.875	2	caci
C10	165	0.018	0.875	2	caci
C10	180	0.02	0.875	2	caci
C10	195	0.02	0.875	2	caci
C10	210	0.024	0.875	2	caci
C10	225	0.031	0.875	2	caci
C10	240	0.038	0.875	2	caci
C10	255	0.046	0.875	2	caci
C10	270	0.053	0.875	2	caci
C10	285	0.059	0.875	2	caci
C10	300	0.065	0.875	2	caci
C10	315	0.07	0.875	2	caci
C10	330	0.073	0.875	2	caci
C10	345	0.075	0.875	2	caci
C10	360	0.077	0.875	2	caci
C10	375	0.078	0.875	2	caci
C10	390	0.081	0.875	2	caci
C10	405	0.082	0.875	2	caci
C10	420	0.084	0.875	2	caci
C10	435	0.085	0.875	2	caci
C10	450	0.085	0.875	2	caci
C10	465	0.085	0.875	2	caci
C10	480	0.087	0.875	2	caci
C10	495	0.089	0.875	2	caci
C10	510	0.088	0.875	2	caci
C10	525	0.087	0.875	2	caci
C10	540	0.086	0.875	2	caci
C10	555	0.084	0.875	2	caci
C10	570	0.084	0.875	2	caci
C10	585	0.083	0.875	2	caci
C10	600	0.083	0.875	2	caci
C10	615	0.083	0.875	2	caci
C10	630	0.082	0.875	2	caci
C10	645	0.081	0.875	2	caci
C10	660	0.081	0.875	2	caci
C10	675	0.081	0.875	2	caci
C10	690	0.08	0.875	2	caci
C10	705	0.08	0.875	2	caci
C10	720	0.08	0.875	2	caci
C11	15	0	0.375	4	caci
C11	30	0	0.375	4	caci
C11	45	0	0.375	4	caci
C11	60	0	0.375	4	caci
C11	75	0.001	0.375	4	caci
C11	90	0.003	0.375	4	caci
C11	105	0.005	0.375	4	caci
C11	120	0.008	0.375	4	caci
C11	135	0.011	0.375	4	caci
C11	150	0.016	0.375	4	caci
C11	165	0.022	0.375	4	caci
C11	180	0.029	0.375	4	caci
C11	195	0.036	0.375	4	caci
C11	210	0.042	0.375	4	caci
C11	225	0.049	0.375	4	caci
C11	240	0.047	0.375	4	caci
C11	255	0.051	0.375	4	caci
C11	270	0.061	0.375	4	caci
C11	285	0.074	0.375	4	caci
C11	300	0.076	0.375	4	caci
C11	315	0.077	0.375	4	caci
C11	330	0.078	0.375	4	caci
C11	345	0.079	0.375	4	caci
C11	360	0.081	0.375	4	caci
C11	375	0.083	0.375	4	caci
C11	390	0.079	0.375	4	caci
C11	405	0.072	0.375	4	caci
C11	420	0.073	0.375	4	caci
C11	435	0.069	0.375	4	caci
C11	450	0.074	0.375	4	caci
C11	465	0.074	0.375	4	caci
C11	480	0.074	0.375	4	caci
C11	495	0.08	0.375	4	caci
C11	510	0.082	0.375	4	caci
C11	525	0.081	0.375	4	caci
C11	540	0.084	0.375	4	caci
C11	555	0.084	0.375	4	caci
C11	570	0.087	0.375	4	caci
C11	585	0.088	0.375	4	caci
C11	600	0.088	0.375	4	caci
C11	615	0.09	0.375	4	caci
C11	630	0.09	0.375	4	caci
C11	645	0.091	0.375	4	caci
C11	660	0.092	0.375	4	caci
C11	675	0.092	0.375	4	caci
C11	690	0.093	0.375	4	caci
C11	705	0.094	0.375	4	caci
C11	720	0.096	0.375	4	caci
C12	15	0	0.875	3	caci
C12	30	0	0.875	3	caci
C12	45	0	0.875	3	caci
C12	60	0.001	0.875	3	caci
C12	75	0.001	0.875	3	caci
C12	90	0.003	0.875	3	caci
C12	105	0.006	0.875	3	caci
C12	120	0.009	0.875	3	caci
C12	135	0.012	0.875	3	caci
C12	150	0.015	0.875	3	caci
C12	165	0.018	0.875	3	caci
C12	180	0.02	0.875	3	caci
C12	195	0.019	0.875	3	caci
C12	210	0.021	0.875	3	caci
C12	225	0.027	0.875	3	caci
C12	240	0.032	0.875	3	caci
C12	255	0.039	0.875	3	caci
C12	270	0.047	0.875	3	caci
C12	285	0.053	0.875	3	caci
C12	300	0.059	0.875	3	caci
C12	315	0.063	0.875	3	caci
C12	330	0.065	0.875	3	caci
C12	345	0.066	0.875	3	caci
C12	360	0.07	0.875	3	caci
C12	375	0.071	0.875	3	caci
C12	390	0.074	0.875	3	caci
C12	405	0.078	0.875	3	caci
C12	420	0.079	0.875	3	caci
C12	435	0.08	0.875	3	caci
C12	450	0.08	0.875	3	caci
C12	465	0.081	0.875	3	caci
C12	480	0.08	0.875	3	caci
C12	495	0.081	0.875	3	caci
C12	510	0.083	0.875	3	caci
C12	525	0.082	0.875	3	caci
C12	540	0.081	0.875	3	caci
C12	555	0.08	0.875	3	caci
C12	570	0.079	0.875	3	caci
C12	585	0.078	0.875	3	caci
C12	600	0.078	0.875	3	caci
C12	615	0.077	0.875	3	caci
C12	630	0.077	0.875	3	caci
C12	645	0.077	0.875	3	caci
C12	660	0.076	0.875	3	caci
C12	675	0.076	0.875	3	caci
C12	690	0.075	0.875	3	caci
C12	705	0.075	0.875	3	caci
C12	720	0.075	0.875	3	caci
C2	15	0	0.5	4	caci
C2	30	0.001	0.5	4	caci
C2	45	0	0.5	4	caci
C2	60	0.001	0.5	4	caci
C2	75	0.002	0.5	4	caci
C2	90	0.004	0.5	4	caci
C2	105	0.007	0.5	4	caci
C2	120	0.011	0.5	4	caci
C2	135	0.015	0.5	4	caci
C2	150	0.021	0.5	4	caci
C2	165	0.029	0.5	4	caci
C2	180	0.037	0.5	4	caci
C2	195	0.044	0.5	4	caci
C2	210	0.06	0.5	4	caci
C2	225	0.062	0.5	4	caci
C2	240	0.071	0.5	4	caci
C2	255	0.082	0.5	4	caci
C2	270	0.086	0.5	4	caci
C2	285	0.092	0.5	4	caci
C2	300	0.095	0.5	4	caci
C2	315	0.096	0.5	4	caci
C2	330	0.092	0.5	4	caci
C2	345	0.087	0.5	4	caci
C2	360	0.074	0.5	4	caci
C2	375	0.077	0.5	4	caci
C2	390	0.09	0.5	4	caci
C2	405	0.089	0.5	4	caci
C2	420	0.087	0.5	4	caci
C2	435	0.092	0.5	4	caci
C2	450	0.089	0.5	4	caci
C2	465	0.094	0.5	4	caci
C2	480	0.097	0.5	4	caci
C2	495	0.098	0.5	4	caci
C2	510	0.1	0.5	4	caci
C2	525	0.1	0.5	4	caci
C2	540	0.101	0.5	4	caci
C2	555	0.103	0.5	4	caci
C2	570	0.104	0.5	4	caci
C2	585	0.105	0.5	4	caci
C2	600	0.104	0.5	4	caci
C2	615	0.105	0.5	4	caci
C2	630	0.107	0.5	4	caci
C2	645	0.108	0.5	4	caci
C2	660	0.11	0.5	4	caci
C2	675	0.111	0.5	4	caci
C2	690	0.112	0.5	4	caci
C2	705	0.114	0.5	4	caci
C2	720	0.115	0.5	4	caci
C3	15	0	0	3	caci
C3	30	0.002	0	3	caci
C3	45	0.001	0	3	caci
C3	60	0.002	0	3	caci
C3	75	0.001	0	3	caci
C3	90	0.001	0	3	caci
C3	105	0.001	0	3	caci
C3	120	0.003	0	3	caci
C3	135	0.017	0	3	caci
C3	150	0.021	0	3	caci
C3	165	0.031	0	3	caci
C3	180	0.021	0	3	caci
C3	195	0.025	0	3	caci
C3	210	0.035	0	3	caci
C3	225	0.06	0	3	caci
C3	240	0.041	0	3	caci
C3	255	0.044	0	3	caci
C3	270	0.042	0	3	caci
C3	285	0.053	0	3	caci
C3	300	0.051	0	3	caci
C3	315	0.05	0	3	caci
C3	330	0.051	0	3	caci
C3	345	0.064	0	3	caci
C3	360	0.051	0	3	caci
C3	375	0.053	0	3	caci
C3	390	0.051	0	3	caci
C3	405	0.051	0	3	caci
C3	420	0.049	0	3	caci
C3	435	0.049	0	3	caci
C3	450	0.047	0	3	caci
C3	465	0.043	0	3	caci
C3	480	0.037	0	3	caci
C3	495	0.034	0	3	caci
C3	510	0.03	0	3	caci
C3	525	0.029	0	3	caci
C3	540	0.027	0	3	caci
C3	555	0.027	0	3	caci
C3	570	0.028	0	3	caci
C3	585	0.027	0	3	caci
C3	600	0.026	0	3	caci
C3	615	0.026	0	3	caci
C3	630	0.027	0	3	caci
C3	645	0.028	0	3	caci
C3	660	0.033	0	3	caci
C3	675	0.033	0	3	caci
C3	690	0.037	0	3	caci
C3	705	0.037	0	3	caci
C3	720	0.034	0	3	caci
C4	15	0	9	3	caci
C4	30	0.001	9	3	caci
C4	45	0.002	9	3	caci
C4	60	0.002	9	3	caci
C4	75	0.001	9	3	caci
C4	90	0	9	3	caci
C4	105	0.002	9	3	caci
C4	120	0.006	9	3	caci
C4	135	0.011	9	3	caci
C4	150	0.017	9	3	caci
C4	165	0.026	9	3	caci
C4	180	0.039	9	3	caci
C4	195	0.05	9	3	caci
C4	210	0.066	9	3	caci
C4	225	0.082	9	3	caci
C4	240	0.099	9	3	caci
C4	255	0.11	9	3	caci
C4	270	0.123	9	3	caci
C4	285	0.128	9	3	caci
C4	300	0.137	9	3	caci
C4	315	0.141	9	3	caci
C4	330	0.152	9	3	caci
C4	345	0.152	9	3	caci
C4	360	0.153	9	3	caci
C4	375	0.153	9	3	caci
C4	390	0.152	9	3	caci
C4	405	0.152	9	3	caci
C4	420	0.152	9	3	caci
C4	435	0.156	9	3	caci
C4	450	0.158	9	3	caci
C4	465	0.159	9	3	caci
C4	480	0.162	9	3	caci
C4	495	0.165	9	3	caci
C4	510	0.168	9	3	caci
C4	525	0.171	9	3	caci
C4	540	0.173	9	3	caci
C4	555	0.175	9	3	caci
C4	570	0.178	9	3	caci
C4	585	0.181	9	3	caci
C4	600	0.186	9	3	caci
C4	615	0.191	9	3	caci
C4	630	0.191	9	3	caci
C4	645	0.191	9	3	caci
C4	660	0.189	9	3	caci
C4	675	0.188	9	3	caci
C4	690	0.187	9	3	caci
C4	705	0.184	9	3	caci
C4	720	0.185	9	3	caci
C5	15	0	10	2	caci
C5	30	0.001	10	2	caci
C5	45	0.002	10	2	caci
C5	60	0.002	10	2	caci
C5	75	0.003	10	2	caci
C5	90	0.003	10	2	caci
C5	105	0.004	10	2	caci
C5	120	0.004	10	2	caci
C5	135	0.005	10	2	caci
C5	150	0.005	10	2	caci
C5	165	0.006	10	2	caci
C5	180	0.006	10	2	caci
C5	195	0.006	10	2	caci
C5	210	0.006	10	2	caci
C5	225	0.007	10	2	caci
C5	240	0.007	10	2	caci
C5	255	0.007	10	2	caci
C5	270	0.007	10	2	caci
C5	285	0.007	10	2	caci
C5	300	0.008	10	2	caci
C5	315	0.008	10	2	caci
C5	330	0.008	10	2	caci
C5	345	0.009	10	2	caci
C5	360	0.008	10	2	caci
C5	375	0.008	10	2	caci
C5	390	0.009	10	2	caci
C5	405	0.009	10	2	caci
C5	420	0.009	10	2	caci
C5	435	0.009	10	2	caci
C5	450	0.009	10	2	caci
C5	465	0.009	10	2	caci
C5	480	0.009	10	2	caci
C5	495	0.009	10	2	caci
C5	510	0.009	10	2	caci
C5	525	0.009	10	2	caci
C5	540	0.01	10	2	caci
C5	555	0.009	10	2	caci
C5	570	0.009	10	2	caci
C5	585	0.009	10	2	caci
C5	600	0.009	10	2	caci
C5	615	0.009	10	2	caci
C5	630	0.009	10	2	caci
C5	645	0.01	10	2	caci
C5	660	0.01	10	2	caci
C5	675	0.01	10	2	caci
C5	690	0.01	10	2	caci
C5	705	0.01	10	2	caci
C5	720	0.01	10	2	caci
C6	15	0	0	4	caci
C6	30	0	0	4	caci
C6	45	0	0	4	caci
C6	60	0.001	0	4	caci
C6	75	0.002	0	4	caci
C6	90	0.003	0	4	caci
C6	105	0.006	0	4	caci
C6	120	0.008	0	4	caci
C6	135	0.012	0	4	caci
C6	150	0.018	0	4	caci
C6	165	0.024	0	4	caci
C6	180	0.031	0	4	caci
C6	195	0.032	0	4	caci
C6	210	0.051	0	4	caci
C6	225	0.052	0	4	caci
C6	240	0.056	0	4	caci
C6	255	0.053	0	4	caci
C6	270	0.052	0	4	caci
C6	285	0.073	0	4	caci
C6	300	0.066	0	4	caci
C6	315	0.066	0	4	caci
C6	330	0.064	0	4	caci
C6	345	0.063	0	4	caci
C6	360	0.065	0	4	caci
C6	375	0.064	0	4	caci
C6	390	0.064	0	4	caci
C6	405	0.065	0	4	caci
C6	420	0.064	0	4	caci
C6	435	0.064	0	4	caci
C6	450	0.061	0	4	caci
C6	465	0.061	0	4	caci
C6	480	0.056	0	4	caci
C6	495	0.054	0	4	caci
C6	510	0.053	0	4	caci
C6	525	0.051	0	4	caci
C6	540	0.049	0	4	caci
C6	555	0.046	0	4	caci
C6	570	0.047	0	4	caci
C6	585	0.047	0	4	caci
C6	600	0.048	0	4	caci
C6	615	0.05	0	4	caci
C6	630	0.054	0	4	caci
C6	645	0.054	0	4	caci
C6	660	0.056	0	4	caci
C6	675	0.056	0	4	caci
C6	690	0.058	0	4	caci
C6	705	0.06	0	4	caci
C6	720	0.059	0	4	caci
C7	15	0	0	5	caci
C7	30	0	0	5	caci
C7	45	0	0	5	caci
C7	60	0.001	0	5	caci
C7	75	0.003	0	5	caci
C7	90	0.005	0	5	caci
C7	105	0.007	0	5	caci
C7	120	0.01	0	5	caci
C7	135	0.013	0	5	caci
C7	150	0.018	0	5	caci
C7	165	0.024	0	5	caci
C7	180	0.029	0	5	caci
C7	195	0.029	0	5	caci
C7	210	0.048	0	5	caci
C7	225	0.048	0	5	caci
C7	240	0.046	0	5	caci
C7	255	0.044	0	5	caci
C7	270	0.041	0	5	caci
C7	285	0.042	0	5	caci
C7	300	0.044	0	5	caci
C7	315	0.045	0	5	caci
C7	330	0.064	0	5	caci
C7	345	0.064	0	5	caci
C7	360	0.062	0	5	caci
C7	375	0.061	0	5	caci
C7	390	0.062	0	5	caci
C7	405	0.062	0	5	caci
C7	420	0.062	0	5	caci
C7	435	0.062	0	5	caci
C7	450	0.059	0	5	caci
C7	465	0.055	0	5	caci
C7	480	0.054	0	5	caci
C7	495	0.056	0	5	caci
C7	510	0.056	0	5	caci
C7	525	0.054	0	5	caci
C7	540	0.054	0	5	caci
C7	555	0.055	0	5	caci
C7	570	0.053	0	5	caci
C7	585	0.052	0	5	caci
C7	600	0.053	0	5	caci
C7	615	0.052	0	5	caci
C7	630	0.052	0	5	caci
C7	645	0.051	0	5	caci
C7	660	0.052	0	5	caci
C7	675	0.052	0	5	caci
C7	690	0.052	0	5	caci
C7	705	0.053	0	5	caci
C7	720	0.052	0	5	caci
C8	15	0	0.875	1	caci
C8	30	0	0.875	1	caci
C8	45	0	0.875	1	caci
C8	60	0.001	0.875	1	caci
C8	75	0.003	0.875	1	caci
C8	90	0.004	0.875	1	caci
C8	105	0.005	0.875	1	caci
C8	120	0.008	0.875	1	caci
C8	135	0.012	0.875	1	caci
C8	150	0.016	0.875	1	caci
C8	165	0.019	0.875	1	caci
C8	180	0.021	0.875	1	caci
C8	195	0.023	0.875	1	caci
C8	210	0.027	0.875	1	caci
C8	225	0.035	0.875	1	caci
C8	240	0.04	0.875	1	caci
C8	255	0.048	0.875	1	caci
C8	270	0.054	0.875	1	caci
C8	285	0.061	0.875	1	caci
C8	300	0.067	0.875	1	caci
C8	315	0.074	0.875	1	caci
C8	330	0.077	0.875	1	caci
C8	345	0.078	0.875	1	caci
C8	360	0.08	0.875	1	caci
C8	375	0.08	0.875	1	caci
C8	390	0.082	0.875	1	caci
C8	405	0.084	0.875	1	caci
C8	420	0.085	0.875	1	caci
C8	435	0.087	0.875	1	caci
C8	450	0.086	0.875	1	caci
C8	465	0.086	0.875	1	caci
C8	480	0.088	0.875	1	caci
C8	495	0.09	0.875	1	caci
C8	510	0.088	0.875	1	caci
C8	525	0.087	0.875	1	caci
C8	540	0.086	0.875	1	caci
C8	555	0.085	0.875	1	caci
C8	570	0.084	0.875	1	caci
C8	585	0.084	0.875	1	caci
C8	600	0.083	0.875	1	caci
C8	615	0.083	0.875	1	caci
C8	630	0.082	0.875	1	caci
C8	645	0.082	0.875	1	caci
C8	660	0.081	0.875	1	caci
C8	675	0.08	0.875	1	caci
C8	690	0.08	0.875	1	caci
C8	705	0.08	0.875	1	caci
C8	720	0.08	0.875	1	caci
C9	15	0	0	6	caci
C9	30	0.001	0	6	caci
C9	45	0.002	0	6	caci
C9	60	0.001	0	6	caci
C9	75	0	0	6	caci
C9	90	0.002	0	6	caci
C9	105	0.003	0	6	caci
C9	120	0.006	0	6	caci
C9	135	0.009	0	6	caci
C9	150	0.014	0	6	caci
C9	165	0.019	0	6	caci
C9	180	0.026	0	6	caci
C9	195	0.025	0	6	caci
C9	210	0.047	0	6	caci
C9	225	0.04	0	6	caci
C9	240	0.037	0	6	caci
C9	255	0.038	0	6	caci
C9	270	0.052	0	6	caci
C9	285	0.056	0	6	caci
C9	300	0.061	0	6	caci
C9	315	0.063	0	6	caci
C9	330	0.059	0	6	caci
C9	345	0.058	0	6	caci
C9	360	0.06	0	6	caci
C9	375	0.059	0	6	caci
C9	390	0.058	0	6	caci
C9	405	0.053	0	6	caci
C9	420	0.049	0	6	caci
C9	435	0.046	0	6	caci
C9	450	0.047	0	6	caci
C9	465	0.046	0	6	caci
C9	480	0.046	0	6	caci
C9	495	0.045	0	6	caci
C9	510	0.046	0	6	caci
C9	525	0.045	0	6	caci
C9	540	0.046	0	6	caci
C9	555	0.051	0	6	caci
C9	570	0.052	0	6	caci
C9	585	0.054	0	6	caci
C9	600	0.053	0	6	caci
C9	615	0.052	0	6	caci
C9	630	0.055	0	6	caci
C9	645	0.053	0	6	caci
C9	660	0.054	0	6	caci
C9	675	0.051	0	6	caci
C9	690	0.052	0	6	caci
C9	705	0.052	0	6	caci
C9	720	0.053	0	6	caci
D1	15	0	10	3	caci
D1	30	0.001	10	3	caci
D1	45	0.001	10	3	caci
D1	60	0.001	10	3	caci
D1	75	0.001	10	3	caci
D1	90	0.002	10	3	caci
D1	105	0.002	10	3	caci
D1	120	0.003	10	3	caci
D1	135	0.002	10	3	caci
D1	150	0.003	10	3	caci
D1	165	0.003	10	3	caci
D1	180	0.004	10	3	caci
D1	195	0.004	10	3	caci
D1	210	0.004	10	3	caci
D1	225	0.004	10	3	caci
D1	240	0.004	10	3	caci
D1	255	0.004	10	3	caci
D1	270	0.004	10	3	caci
D1	285	0.004	10	3	caci
D1	300	0.005	10	3	caci
D1	315	0.004	10	3	caci
D1	330	0.004	10	3	caci
D1	345	0.005	10	3	caci
D1	360	0.005	10	3	caci
D1	375	0.005	10	3	caci
D1	390	0.005	10	3	caci
D1	405	0.005	10	3	caci
D1	420	0.005	10	3	caci
D1	435	0.005	10	3	caci
D1	450	0.005	10	3	caci
D1	465	0.005	10	3	caci
D1	480	0.005	10	3	caci
D1	495	0.005	10	3	caci
D1	510	0.005	10	3	caci
D1	525	0.006	10	3	caci
D1	540	0.006	10	3	caci
D1	555	0.006	10	3	caci
D1	570	0.006	10	3	caci
D1	585	0.006	10	3	caci
D1	600	0.006	10	3	caci
D1	615	0.006	10	3	caci
D1	630	0.006	10	3	caci
D1	645	0.006	10	3	caci
D1	660	0.006	10	3	caci
D1	675	0.006	10	3	caci
D1	690	0.006	10	3	caci
D1	705	0.006	10	3	caci
D1	720	0.006	10	3	caci
D10	15	0	0.375	5	caci
D10	30	0.001	0.375	5	caci
D10	45	0.001	0.375	5	caci
D10	60	0	0.375	5	caci
D10	75	0	0.375	5	caci
D10	90	0.002	0.375	5	caci
D10	105	0.004	0.375	5	caci
D10	120	0.007	0.375	5	caci
D10	135	0.01	0.375	5	caci
D10	150	0.014	0.375	5	caci
D10	165	0.021	0.375	5	caci
D10	180	0.028	0.375	5	caci
D10	195	0.034	0.375	5	caci
D10	210	0.044	0.375	5	caci
D10	225	0.049	0.375	5	caci
D10	240	0.047	0.375	5	caci
D10	255	0.055	0.375	5	caci
D10	270	0.066	0.375	5	caci
D10	285	0.076	0.375	5	caci
D10	300	0.074	0.375	5	caci
D10	315	0.076	0.375	5	caci
D10	330	0.074	0.375	5	caci
D10	345	0.078	0.375	5	caci
D10	360	0.076	0.375	5	caci
D10	375	0.073	0.375	5	caci
D10	390	0.082	0.375	5	caci
D10	405	0.08	0.375	5	caci
D10	420	0.08	0.375	5	caci
D10	435	0.08	0.375	5	caci
D10	450	0.08	0.375	5	caci
D10	465	0.08	0.375	5	caci
D10	480	0.078	0.375	5	caci
D10	495	0.077	0.375	5	caci
D10	510	0.078	0.375	5	caci
D10	525	0.079	0.375	5	caci
D10	540	0.083	0.375	5	caci
D10	555	0.082	0.375	5	caci
D10	570	0.084	0.375	5	caci
D10	585	0.086	0.375	5	caci
D10	600	0.088	0.375	5	caci
D10	615	0.089	0.375	5	caci
D10	630	0.091	0.375	5	caci
D10	645	0.094	0.375	5	caci
D10	660	0.093	0.375	5	caci
D10	675	0.096	0.375	5	caci
D10	690	0.097	0.375	5	caci
D10	705	0.1	0.375	5	caci
D10	720	0.101	0.375	5	caci
D11	15	0	1	3	caci
D11	30	0	1	3	caci
D11	45	0.001	1	3	caci
D11	60	0.001	1	3	caci
D11	75	0	1	3	caci
D11	90	0.003	1	3	caci
D11	105	0.004	1	3	caci
D11	120	0.005	1	3	caci
D11	135	0.007	1	3	caci
D11	150	0.009	1	3	caci
D11	165	0.013	1	3	caci
D11	180	0.014	1	3	caci
D11	195	0.017	1	3	caci
D11	210	0.02	1	3	caci
D11	225	0.022	1	3	caci
D11	240	0.024	1	3	caci
D11	255	0.028	1	3	caci
D11	270	0.03	1	3	caci
D11	285	0.033	1	3	caci
D11	300	0.037	1	3	caci
D11	315	0.04	1	3	caci
D11	330	0.043	1	3	caci
D11	345	0.047	1	3	caci
D11	360	0.049	1	3	caci
D11	375	0.053	1	3	caci
D11	390	0.053	1	3	caci
D11	405	0.055	1	3	caci
D11	420	0.057	1	3	caci
D11	435	0.06	1	3	caci
D11	450	0.06	1	3	caci
D11	465	0.059	1	3	caci
D11	480	0.06	1	3	caci
D11	495	0.06	1	3	caci
D11	510	0.059	1	3	caci
D11	525	0.06	1	3	caci
D11	540	0.061	1	3	caci
D11	555	0.062	1	3	caci
D11	570	0.062	1	3	caci
D11	585	0.062	1	3	caci
D11	600	0.063	1	3	caci
D11	615	0.064	1	3	caci
D11	630	0.063	1	3	caci
D11	645	0.063	1	3	caci
D11	660	0.064	1	3	caci
D11	675	0.065	1	3	caci
D11	690	0.065	1	3	caci
D11	705	0.066	1	3	caci
D11	720	0.067	1	3	caci
D12	15	0	0	7	caci
D12	30	0.001	0	7	caci
D12	45	0.001	0	7	caci
D12	60	0.001	0	7	caci
D12	75	0.001	0	7	caci
D12	90	0	0	7	caci
D12	105	0.002	0	7	caci
D12	120	0.005	0	7	caci
D12	135	0.007	0	7	caci
D12	150	0.011	0	7	caci
D12	165	0.015	0	7	caci
D12	180	0.02	0	7	caci
D12	195	0.022	0	7	caci
D12	210	0.033	0	7	caci
D12	225	0.031	0	7	caci
D12	240	0.029	0	7	caci
D12	255	0.031	0	7	caci
D12	270	0.033	0	7	caci
D12	285	0.042	0	7	caci
D12	300	0.051	0	7	caci
D12	315	0.056	0	7	caci
D12	330	0.056	0	7	caci
D12	345	0.055	0	7	caci
D12	360	0.054	0	7	caci
D12	375	0.055	0	7	caci
D12	390	0.056	0	7	caci
D12	405	0.055	0	7	caci
D12	420	0.053	0	7	caci
D12	435	0.052	0	7	caci
D12	450	0.049	0	7	caci
D12	465	0.049	0	7	caci
D12	480	0.05	0	7	caci
D12	495	0.05	0	7	caci
D12	510	0.049	0	7	caci
D12	525	0.05	0	7	caci
D12	540	0.05	0	7	caci
D12	555	0.05	0	7	caci
D12	570	0.05	0	7	caci
D12	585	0.05	0	7	caci
D12	600	0.05	0	7	caci
D12	615	0.05	0	7	caci
D12	630	0.051	0	7	caci
D12	645	0.05	0	7	caci
D12	660	0.049	0	7	caci
D12	675	0.049	0	7	caci
D12	690	0.049	0	7	caci
D12	705	0.048	0	7	caci
D12	720	0.047	0	7	caci
D2	15	0	0.75	2	caci
D2	30	0	0.75	2	caci
D2	45	0	0.75	2	caci
D2	60	0.001	0.75	2	caci
D2	75	0.003	0.75	2	caci
D2	90	0.005	0.75	2	caci
D2	105	0.008	0.75	2	caci
D2	120	0.011	0.75	2	caci
D2	135	0.015	0.75	2	caci
D2	150	0.021	0.75	2	caci
D2	165	0.031	0.75	2	caci
D2	180	0.03	0.75	2	caci
D2	195	0.036	0.75	2	caci
D2	210	0.041	0.75	2	caci
D2	225	0.047	0.75	2	caci
D2	240	0.054	0.75	2	caci
D2	255	0.063	0.75	2	caci
D2	270	0.071	0.75	2	caci
D2	285	0.079	0.75	2	caci
D2	300	0.081	0.75	2	caci
D2	315	0.082	0.75	2	caci
D2	330	0.084	0.75	2	caci
D2	345	0.087	0.75	2	caci
D2	360	0.089	0.75	2	caci
D2	375	0.089	0.75	2	caci
D2	390	0.092	0.75	2	caci
D2	405	0.095	0.75	2	caci
D2	420	0.095	0.75	2	caci
D2	435	0.094	0.75	2	caci
D2	450	0.093	0.75	2	caci
D2	465	0.092	0.75	2	caci
D2	480	0.091	0.75	2	caci
D2	495	0.09	0.75	2	caci
D2	510	0.09	0.75	2	caci
D2	525	0.09	0.75	2	caci
D2	540	0.09	0.75	2	caci
D2	555	0.088	0.75	2	caci
D2	570	0.087	0.75	2	caci
D2	585	0.088	0.75	2	caci
D2	600	0.088	0.75	2	caci
D2	615	0.088	0.75	2	caci
D2	630	0.088	0.75	2	caci
D2	645	0.088	0.75	2	caci
D2	660	0.088	0.75	2	caci
D2	675	0.089	0.75	2	caci
D2	690	0.089	0.75	2	caci
D2	705	0.091	0.75	2	caci
D2	720	0.092	0.75	2	caci
D3	15	0	10	4	caci
D3	30	0.002	10	4	caci
D3	45	0.004	10	4	caci
D3	60	0.006	10	4	caci
D3	75	0.007	10	4	caci
D3	90	0.008	10	4	caci
D3	105	0.009	10	4	caci
D3	120	0.01	10	4	caci
D3	135	0.011	10	4	caci
D3	150	0.012	10	4	caci
D3	165	0.012	10	4	caci
D3	180	0.013	10	4	caci
D3	195	0.013	10	4	caci
D3	210	0.014	10	4	caci
D3	225	0.014	10	4	caci
D3	240	0.014	10	4	caci
D3	255	0.015	10	4	caci
D3	270	0.015	10	4	caci
D3	285	0.015	10	4	caci
D3	300	0.015	10	4	caci
D3	315	0.016	10	4	caci
D3	330	0.016	10	4	caci
D3	345	0.016	10	4	caci
D3	360	0.016	10	4	caci
D3	375	0.016	10	4	caci
D3	390	0.017	10	4	caci
D3	405	0.017	10	4	caci
D3	420	0.017	10	4	caci
D3	435	0.017	10	4	caci
D3	450	0.017	10	4	caci
D3	465	0.017	10	4	caci
[truncated: 214,145 more rows]
