# Supplementary material for: Antibiotic combination efficacy (ACE) networks for a Pseudomonas aeruginosa model
Source: PLoS Biol. 2018 Apr 30;16(4):e2004356. doi: 10.1371/journal.pbio.2004356 (PMC5945231; doi:10.1371/journal.pbio.2004356)
Supplement: S4 Data — These data were then used to infer adaptation rates in surviving replicate populations and the number of extinction events occurring per combination and treatment. (TXT) [file pbio.2004356.s019.txt]

transfer	time	combination	mono1	mono2	drug_proportion	replicate	extinct	od
1	15	acar	CAR	AZL	0	1	0	0.004
1	15	acar	CAR	AZL	0	2	0	0.017
1	15	acar	CAR	AZL	0	3	0	0.003
1	15	acar	CAR	AZL	0	4	0	0.008
1	15	acar	CAR	AZL	0	5	0	0.012
1	15	acar	CAR	AZL	0	6	0	0
1	15	acar	CAR	AZL	0	7	0	0.004
1	15	acar	CAR	AZL	0	8	0	0.005
1	15	acar	CAR	AZL	0.25	1	0	0.001
1	15	acar	CAR	AZL	0.25	2	0	0.002
1	15	acar	CAR	AZL	0.25	3	0	0.001
1	15	acar	CAR	AZL	0.25	4	0	0.004
1	15	acar	CAR	AZL	0.25	5	0	0.006
1	15	acar	CAR	AZL	0.25	6	0	0.005
1	15	acar	CAR	AZL	0.25	7	0	0.005
1	15	acar	CAR	AZL	0.25	8	0	0.007
1	15	acar	CAR	AZL	0.5	1	0	0.012
1	15	acar	CAR	AZL	0.5	2	0	0
1	15	acar	CAR	AZL	0.5	3	0	0.011
1	15	acar	CAR	AZL	0.5	4	0	0.008
1	15	acar	CAR	AZL	0.5	5	0	0.013
1	15	acar	CAR	AZL	0.5	6	0	0.001
1	15	acar	CAR	AZL	0.5	7	0	0.003
1	15	acar	CAR	AZL	0.5	8	0	0.013
1	15	acar	CAR	AZL	0.75	1	0	0.001
1	15	acar	CAR	AZL	0.75	2	0	0.009
1	15	acar	CAR	AZL	0.75	3	0	0.003
1	15	acar	CAR	AZL	0.75	4	0	0.008
1	15	acar	CAR	AZL	0.75	5	0	0.004
1	15	acar	CAR	AZL	0.75	6	0	0.014
1	15	acar	CAR	AZL	0.75	7	0	0.004
1	15	acar	CAR	AZL	0.75	8	0	0.001
1	15	acar	CAR	AZL	1	1	0	0
1	15	acar	CAR	AZL	1	2	1	0.007
1	15	acar	CAR	AZL	1	3	0	0.001
1	15	acar	CAR	AZL	1	4	0	0.001
1	15	acar	CAR	AZL	1	5	0	0.001
1	15	acar	CAR	AZL	1	6	0	0.012
1	15	acar	CAR	AZL	1	7	0	0.003
1	15	acar	CAR	AZL	1	8	0	0.002
1	15	acar	CAR	AZL	6	1	0	0.005
1	15	acar	CAR	AZL	6	2	0	0.005
1	15	acar	CAR	AZL	6	3	0	0.006
1	15	acar	CAR	AZL	6	4	0	0.023
1	15	acef	CEF	AZL	0	9	0	0.021
1	15	acef	CEF	AZL	0	10	0	0.005
1	15	acef	CEF	AZL	0	11	0	0.018
1	15	acef	CEF	AZL	0	12	0	0.012
1	15	acef	CEF	AZL	0	13	0	0.013
1	15	acef	CEF	AZL	0	14	0	0.009
1	15	acef	CEF	AZL	0	15	0	0.011
1	15	acef	CEF	AZL	0	16	0	0.005
1	15	acef	CEF	AZL	0.25	9	0	0.006
1	15	acef	CEF	AZL	0.25	10	0	0.009
1	15	acef	CEF	AZL	0.25	11	0	0.008
1	15	acef	CEF	AZL	0.25	12	0	0.002
1	15	acef	CEF	AZL	0.25	13	0	0.009
1	15	acef	CEF	AZL	0.25	14	0	0.004
1	15	acef	CEF	AZL	0.25	15	0	0.014
1	15	acef	CEF	AZL	0.25	16	0	0.008
1	15	acef	CEF	AZL	0.5	9	0	0.007
1	15	acef	CEF	AZL	0.5	10	0	0.013
1	15	acef	CEF	AZL	0.5	11	0	0.009
1	15	acef	CEF	AZL	0.5	12	0	0.01
1	15	acef	CEF	AZL	0.5	13	0	0.005
1	15	acef	CEF	AZL	0.5	14	0	0.01
1	15	acef	CEF	AZL	0.5	15	0	0.006
1	15	acef	CEF	AZL	0.5	16	0	0.008
1	15	acef	CEF	AZL	0.75	9	0	0.01
1	15	acef	CEF	AZL	0.75	10	0	0.01
1	15	acef	CEF	AZL	0.75	11	0	0.002
1	15	acef	CEF	AZL	0.75	12	0	0.008
1	15	acef	CEF	AZL	0.75	13	0	0.014
1	15	acef	CEF	AZL	0.75	14	0	0.009
1	15	acef	CEF	AZL	0.75	15	0	0.006
1	15	acef	CEF	AZL	0.75	16	0	0.001
1	15	acef	CEF	AZL	1	9	0	0.008
1	15	acef	CEF	AZL	1	10	0	0.001
1	15	acef	CEF	AZL	1	11	0	0.013
1	15	acef	CEF	AZL	1	12	0	0.007
1	15	acef	CEF	AZL	1	13	0	0.003
1	15	acef	CEF	AZL	1	14	0	0.005
1	15	acef	CEF	AZL	1	15	0	0.003
1	15	acef	CEF	AZL	1	16	0	0.004
1	15	acef	CEF	AZL	6	5	0	0.008
1	15	acef	CEF	AZL	6	6	0	0.003
1	15	acef	CEF	AZL	6	7	0	0.006
1	15	acef	CEF	AZL	6	8	0	0.003
1	15	acez	CEZ	AZL	0	1	0	0.008
1	15	acez	CEZ	AZL	0	2	0	0.004
1	15	acez	CEZ	AZL	0	3	0	0.002
1	15	acez	CEZ	AZL	0	4	0	0.007
1	15	acez	CEZ	AZL	0	5	0	0.006
1	15	acez	CEZ	AZL	0	6	0	0.002
1	15	acez	CEZ	AZL	0	7	0	0.001
1	15	acez	CEZ	AZL	0	8	0	0.009
1	15	acez	CEZ	AZL	0.25	1	0	0.001
1	15	acez	CEZ	AZL	0.25	2	0	0.012
1	15	acez	CEZ	AZL	0.25	3	0	0.009
1	15	acez	CEZ	AZL	0.25	4	0	0.011
1	15	acez	CEZ	AZL	0.25	5	0	0.001
1	15	acez	CEZ	AZL	0.25	6	0	0.007
1	15	acez	CEZ	AZL	0.25	7	0	0.01
1	15	acez	CEZ	AZL	0.25	8	0	0.006
1	15	acez	CEZ	AZL	0.5	1	0	0.007
1	15	acez	CEZ	AZL	0.5	2	0	0.012
1	15	acez	CEZ	AZL	0.5	3	0	0
1	15	acez	CEZ	AZL	0.5	4	0	0.004
1	15	acez	CEZ	AZL	0.5	5	0	0.002
1	15	acez	CEZ	AZL	0.5	6	0	0.014
1	15	acez	CEZ	AZL	0.5	7	0	0.003
1	15	acez	CEZ	AZL	0.5	8	0	0.008
1	15	acez	CEZ	AZL	0.75	1	0	0.015
1	15	acez	CEZ	AZL	0.75	2	1	0.004
1	15	acez	CEZ	AZL	0.75	3	0	0
1	15	acez	CEZ	AZL	0.75	4	0	0.003
1	15	acez	CEZ	AZL	0.75	5	0	0.001
1	15	acez	CEZ	AZL	0.75	6	0	0.025
1	15	acez	CEZ	AZL	0.75	7	0	0.004
1	15	acez	CEZ	AZL	0.75	8	0	0.001
1	15	acez	CEZ	AZL	1	1	0	0.006
1	15	acez	CEZ	AZL	1	2	0	0
1	15	acez	CEZ	AZL	1	3	0	0.006
1	15	acez	CEZ	AZL	1	4	0	0.008
1	15	acez	CEZ	AZL	1	5	0	0.005
1	15	acez	CEZ	AZL	1	6	0	0.006
1	15	acez	CEZ	AZL	1	7	0	0.016
1	15	acez	CEZ	AZL	1	8	0	0
1	15	acez	CEZ	AZL	6	1	0	0.001
1	15	acez	CEZ	AZL	6	2	0	0.004
1	15	acez	CEZ	AZL	6	3	0	0.001
1	15	acez	CEZ	AZL	6	4	0	0.004
1	15	acip	CIP	AZL	0	9	0	0.015
1	15	acip	CIP	AZL	0	10	0	0.01
1	15	acip	CIP	AZL	0	11	0	0.016
1	15	acip	CIP	AZL	0	12	0	0.015
1	15	acip	CIP	AZL	0	13	1	0.006
1	15	acip	CIP	AZL	0	14	0	0.004
1	15	acip	CIP	AZL	0	15	0	0.013
1	15	acip	CIP	AZL	0	16	1	0.005
1	15	acip	CIP	AZL	0.25	9	0	0.007
1	15	acip	CIP	AZL	0.25	10	0	0.011
1	15	acip	CIP	AZL	0.25	11	0	0.005
1	15	acip	CIP	AZL	0.25	12	0	0.003
1	15	acip	CIP	AZL	0.25	13	0	0.011
1	15	acip	CIP	AZL	0.25	14	0	0.002
1	15	acip	CIP	AZL	0.25	15	0	0.004
1	15	acip	CIP	AZL	0.25	16	0	0.009
1	15	acip	CIP	AZL	0.5	9	0	0.006
1	15	acip	CIP	AZL	0.5	10	1	0.007
1	15	acip	CIP	AZL	0.5	11	0	0.007
1	15	acip	CIP	AZL	0.5	12	0	0.01
1	15	acip	CIP	AZL	0.5	13	1	0.003
1	15	acip	CIP	AZL	0.5	14	0	0.011
1	15	acip	CIP	AZL	0.5	15	0	0.001
1	15	acip	CIP	AZL	0.5	16	0	0.007
1	15	acip	CIP	AZL	0.75	9	0	0.001
1	15	acip	CIP	AZL	0.75	10	0	0.001
1	15	acip	CIP	AZL	0.75	11	0	0.006
1	15	acip	CIP	AZL	0.75	12	0	0.004
1	15	acip	CIP	AZL	0.75	13	0	0
1	15	acip	CIP	AZL	0.75	14	0	0.004
1	15	acip	CIP	AZL	0.75	15	0	0.003
1	15	acip	CIP	AZL	0.75	16	0	0.002
1	15	acip	CIP	AZL	1	9	0	0.002
1	15	acip	CIP	AZL	1	10	0	0.009
1	15	acip	CIP	AZL	1	11	0	0.001
1	15	acip	CIP	AZL	1	12	0	0.018
1	15	acip	CIP	AZL	1	13	0	0.013
1	15	acip	CIP	AZL	1	14	0	0.01
1	15	acip	CIP	AZL	1	15	0	0.01
1	15	acip	CIP	AZL	1	16	0	0.018
1	15	acip	CIP	AZL	6	5	0	0.004
1	15	acip	CIP	AZL	6	6	0	0.003
1	15	acip	CIP	AZL	6	7	0	0.006
1	15	acip	CIP	AZL	6	8	0	0.003
1	15	ador	DOR	AZL	0	9	0	0.025
1	15	ador	DOR	AZL	0	10	0	0
1	15	ador	DOR	AZL	0	11	0	0.022
1	15	ador	DOR	AZL	0	12	0	0.001
1	15	ador	DOR	AZL	0	13	0	0.009
1	15	ador	DOR	AZL	0	14	0	0.017
1	15	ador	DOR	AZL	0	15	0	0.004
1	15	ador	DOR	AZL	0	16	0	0.011
1	15	ador	DOR	AZL	0.25	9	0	0.004
1	15	ador	DOR	AZL	0.25	10	0	0.003
1	15	ador	DOR	AZL	0.25	11	0	0.012
1	15	ador	DOR	AZL	0.25	12	0	0.009
1	15	ador	DOR	AZL	0.25	13	0	0.002
1	15	ador	DOR	AZL	0.25	14	0	0.002
1	15	ador	DOR	AZL	0.25	15	0	0.002
1	15	ador	DOR	AZL	0.25	16	0	0.007
1	15	ador	DOR	AZL	0.5	9	0	0.007
1	15	ador	DOR	AZL	0.5	10	0	0.003
1	15	ador	DOR	AZL	0.5	11	0	0.003
1	15	ador	DOR	AZL	0.5	12	0	0.015
1	15	ador	DOR	AZL	0.5	13	0	0.009
1	15	ador	DOR	AZL	0.5	14	0	0.005
1	15	ador	DOR	AZL	0.5	15	0	0.001
1	15	ador	DOR	AZL	0.5	16	0	0.004
1	15	ador	DOR	AZL	0.75	9	0	0.004
1	15	ador	DOR	AZL	0.75	10	0	0.004
1	15	ador	DOR	AZL	0.75	11	0	0.003
1	15	ador	DOR	AZL	0.75	12	0	0.002
1	15	ador	DOR	AZL	0.75	13	0	0.006
1	15	ador	DOR	AZL	0.75	14	0	0
1	15	ador	DOR	AZL	0.75	15	0	0.001
1	15	ador	DOR	AZL	0.75	16	0	0.003
1	15	ador	DOR	AZL	1	9	0	0.006
1	15	ador	DOR	AZL	1	10	0	0.006
1	15	ador	DOR	AZL	1	11	0	0.012
1	15	ador	DOR	AZL	1	12	0	0.003
1	15	ador	DOR	AZL	1	13	0	0
1	15	ador	DOR	AZL	1	14	0	0.011
1	15	ador	DOR	AZL	1	15	0	0.003
1	15	ador	DOR	AZL	1	16	0	0.001
1	15	ador	DOR	AZL	6	5	0	0.004
1	15	ador	DOR	AZL	6	6	0	0.001
1	15	ador	DOR	AZL	6	7	0	0.001
1	15	ador	DOR	AZL	6	8	0	0.004
1	15	agen	AZL	GEN	0	1	0	0.003
1	15	agen	AZL	GEN	0	2	0	0.002
1	15	agen	AZL	GEN	0	3	0	0.007
1	15	agen	AZL	GEN	0	4	0	0.004
1	15	agen	AZL	GEN	0	5	0	0.005
1	15	agen	AZL	GEN	0	6	0	0.01
1	15	agen	AZL	GEN	0	7	0	0.003
1	15	agen	AZL	GEN	0	8	0	0.004
1	15	agen	AZL	GEN	0.25	1	0	0.003
1	15	agen	AZL	GEN	0.25	2	1	0.006
1	15	agen	AZL	GEN	0.25	3	0	0.013
1	15	agen	AZL	GEN	0.25	4	0	0
1	15	agen	AZL	GEN	0.25	5	1	0.003
1	15	agen	AZL	GEN	0.25	6	0	0.001
1	15	agen	AZL	GEN	0.25	7	0	0.003
1	15	agen	AZL	GEN	0.25	8	0	0.003
1	15	agen	AZL	GEN	0.5	1	1	0.005
1	15	agen	AZL	GEN	0.5	2	0	0.002
1	15	agen	AZL	GEN	0.5	3	0	0.004
1	15	agen	AZL	GEN	0.5	4	0	0.011
1	15	agen	AZL	GEN	0.5	5	1	0.007
1	15	agen	AZL	GEN	0.5	6	1	0.004
1	15	agen	AZL	GEN	0.5	7	0	0.003
1	15	agen	AZL	GEN	0.5	8	0	0.013
1	15	agen	AZL	GEN	0.75	1	0	0.006
1	15	agen	AZL	GEN	0.75	2	0	0.001
1	15	agen	AZL	GEN	0.75	3	0	0.002
1	15	agen	AZL	GEN	0.75	4	0	0.006
1	15	agen	AZL	GEN	0.75	5	0	0.007
1	15	agen	AZL	GEN	0.75	6	0	0.012
1	15	agen	AZL	GEN	0.75	7	0	0.004
1	15	agen	AZL	GEN	0.75	8	0	0.005
1	15	agen	AZL	GEN	1	1	0	0.006
1	15	agen	AZL	GEN	1	2	0	0.001
1	15	agen	AZL	GEN	1	3	0	0
1	15	agen	AZL	GEN	1	4	0	0
1	15	agen	AZL	GEN	1	5	0	0.002
1	15	agen	AZL	GEN	1	6	0	0.002
1	15	agen	AZL	GEN	1	7	0	0.004
1	15	agen	AZL	GEN	1	8	0	0.007
1	15	agen	AZL	GEN	6	1	0	0.025
1	15	agen	AZL	GEN	6	2	0	0.009
1	15	agen	AZL	GEN	6	3	0	0.001
1	15	agen	AZL	GEN	6	4	0	0.005
1	15	apit	PIT	AZL	0	1	0	0.009
1	15	apit	PIT	AZL	0	2	0	0.002
1	15	apit	PIT	AZL	0	3	0	0.011
1	15	apit	PIT	AZL	0	4	0	0.002
1	15	apit	PIT	AZL	0	5	0	0.011
1	15	apit	PIT	AZL	0	6	0	0.003
1	15	apit	PIT	AZL	0	7	0	0.001
1	15	apit	PIT	AZL	0	8	0	0.003
1	15	apit	PIT	AZL	0.25	1	0	0.002
1	15	apit	PIT	AZL	0.25	2	0	0.002
1	15	apit	PIT	AZL	0.25	3	0	0.003
1	15	apit	PIT	AZL	0.25	4	0	0.001
1	15	apit	PIT	AZL	0.25	5	0	0.001
1	15	apit	PIT	AZL	0.25	6	0	0.017
1	15	apit	PIT	AZL	0.25	7	0	0.004
1	15	apit	PIT	AZL	0.25	8	0	0.006
1	15	apit	PIT	AZL	0.5	1	0	0.009
1	15	apit	PIT	AZL	0.5	2	1	0.001
1	15	apit	PIT	AZL	0.5	3	0	0.015
1	15	apit	PIT	AZL	0.5	4	0	0.005
1	15	apit	PIT	AZL	0.5	5	0	0.001
1	15	apit	PIT	AZL	0.5	6	0	0
1	15	apit	PIT	AZL	0.5	7	1	0.001
1	15	apit	PIT	AZL	0.5	8	0	0.007
1	15	apit	PIT	AZL	0.75	1	0	0.005
1	15	apit	PIT	AZL	0.75	2	0	0
1	15	apit	PIT	AZL	0.75	3	0	0.005
1	15	apit	PIT	AZL	0.75	4	0	0
1	15	apit	PIT	AZL	0.75	5	0	0.003
1	15	apit	PIT	AZL	0.75	6	0	0.006
1	15	apit	PIT	AZL	0.75	7	0	0.007
1	15	apit	PIT	AZL	0.75	8	0	0.006
1	15	apit	PIT	AZL	1	1	0	0.004
1	15	apit	PIT	AZL	1	2	0	0.008
1	15	apit	PIT	AZL	1	3	0	0.001
1	15	apit	PIT	AZL	1	4	0	0.002
1	15	apit	PIT	AZL	1	5	0	0.004
1	15	apit	PIT	AZL	1	6	0	0.002
1	15	apit	PIT	AZL	1	7	1	0.004
1	15	apit	PIT	AZL	1	8	0	0.001
1	15	apit	PIT	AZL	6	1	0	0.011
1	15	apit	PIT	AZL	6	2	0	0.001
1	15	apit	PIT	AZL	6	3	0	0
1	15	apit	PIT	AZL	6	4	0	0
1	15	astr	AZL	STR	0	1	0	0.008
1	15	astr	AZL	STR	0	2	0	0.012
1	15	astr	AZL	STR	0	3	0	0.007
1	15	astr	AZL	STR	0	4	0	0.001
1	15	astr	AZL	STR	0	5	0	0.001
1	15	astr	AZL	STR	0	6	0	0.01
1	15	astr	AZL	STR	0	7	0	0.002
1	15	astr	AZL	STR	0	8	0	0.005
1	15	astr	AZL	STR	0.25	1	0	0.007
1	15	astr	AZL	STR	0.25	2	1	0.003
1	15	astr	AZL	STR	0.25	3	0	0.008
1	15	astr	AZL	STR	0.25	4	0	0.008
1	15	astr	AZL	STR	0.25	5	1	0.002
1	15	astr	AZL	STR	0.25	6	0	0.005
1	15	astr	AZL	STR	0.25	7	1	0.016
1	15	astr	AZL	STR	0.25	8	0	0.005
1	15	astr	AZL	STR	0.5	1	0	0.001
1	15	astr	AZL	STR	0.5	2	0	0.001
1	15	astr	AZL	STR	0.5	3	1	0.005
1	15	astr	AZL	STR	0.5	4	1	0.019
1	15	astr	AZL	STR	0.5	5	1	0.002
1	15	astr	AZL	STR	0.5	6	1	0.006
1	15	astr	AZL	STR	0.5	7	1	0.006
1	15	astr	AZL	STR	0.5	8	0	0.014
1	15	astr	AZL	STR	0.75	1	0	0
1	15	astr	AZL	STR	0.75	2	0	0.008
1	15	astr	AZL	STR	0.75	3	0	0
1	15	astr	AZL	STR	0.75	4	0	0.003
1	15	astr	AZL	STR	0.75	5	0	0.002
1	15	astr	AZL	STR	0.75	6	1	0.003
1	15	astr	AZL	STR	0.75	7	0	0.019
1	15	astr	AZL	STR	0.75	8	0	0.011
1	15	astr	AZL	STR	1	1	0	0.005
1	15	astr	AZL	STR	1	2	0	0.001
1	15	astr	AZL	STR	1	3	0	0.004
1	15	astr	AZL	STR	1	4	0	0.001
1	15	astr	AZL	STR	1	5	0	0.001
1	15	astr	AZL	STR	1	6	0	0.005
1	15	astr	AZL	STR	1	7	0	0.003
1	15	astr	AZL	STR	1	8	0	0.01
1	15	astr	AZL	STR	6	1	0	0.002
1	15	astr	AZL	STR	6	2	0	0.006
1	15	astr	AZL	STR	6	3	0	0.011
1	15	astr	AZL	STR	6	4	0	0.014
1	15	atic	TIC	AZL	0	9	0	0.001
1	15	atic	TIC	AZL	0	10	0	0.019
1	15	atic	TIC	AZL	0	11	0	0.002
1	15	atic	TIC	AZL	0	12	0	0.002
1	15	atic	TIC	AZL	0	13	0	0.002
1	15	atic	TIC	AZL	0	14	0	0.019
1	15	atic	TIC	AZL	0	15	0	0.005
1	15	atic	TIC	AZL	0	16	0	0.007
1	15	atic	TIC	AZL	0.25	9	1	0
1	15	atic	TIC	AZL	0.25	10	0	0.002
1	15	atic	TIC	AZL	0.25	11	0	0.003
1	15	atic	TIC	AZL	0.25	12	0	0.003
1	15	atic	TIC	AZL	0.25	13	0	0.001
1	15	atic	TIC	AZL	0.25	14	0	0
1	15	atic	TIC	AZL	0.25	15	0	0.003
1	15	atic	TIC	AZL	0.25	16	0	0.005
1	15	atic	TIC	AZL	0.5	9	0	0.001
1	15	atic	TIC	AZL	0.5	10	1	0
1	15	atic	TIC	AZL	0.5	11	0	0.002
1	15	atic	TIC	AZL	0.5	12	0	0.004
1	15	atic	TIC	AZL	0.5	13	0	0.007
1	15	atic	TIC	AZL	0.5	14	0	0.001
1	15	atic	TIC	AZL	0.5	15	0	0.002
1	15	atic	TIC	AZL	0.5	16	0	0.011
1	15	atic	TIC	AZL	0.75	9	0	0.012
1	15	atic	TIC	AZL	0.75	10	0	0.009
1	15	atic	TIC	AZL	0.75	11	0	0.003
1	15	atic	TIC	AZL	0.75	12	0	0.002
1	15	atic	TIC	AZL	0.75	13	0	0.003
1	15	atic	TIC	AZL	0.75	14	0	0.003
1	15	atic	TIC	AZL	0.75	15	0	0.002
1	15	atic	TIC	AZL	0.75	16	0	0.003
1	15	atic	TIC	AZL	1	9	1	0.003
1	15	atic	TIC	AZL	1	10	0	0.001
1	15	atic	TIC	AZL	1	11	0	0
1	15	atic	TIC	AZL	1	12	0	0.015
1	15	atic	TIC	AZL	1	13	0	0
1	15	atic	TIC	AZL	1	14	0	0.006
1	15	atic	TIC	AZL	1	15	0	0.004
1	15	atic	TIC	AZL	1	16	0	0.001
1	15	atic	TIC	AZL	6	5	0	0.008
1	15	atic	TIC	AZL	6	6	0	0
1	15	atic	TIC	AZL	6	7	0	0.002
1	15	atic	TIC	AZL	6	8	0	0.005
1	15	atob	AZL	TOB	0	1	0	0.001
1	15	atob	AZL	TOB	0	2	0	0.004
1	15	atob	AZL	TOB	0	3	0	0.007
1	15	atob	AZL	TOB	0	4	0	0.01
1	15	atob	AZL	TOB	0	5	0	0.001
1	15	atob	AZL	TOB	0	6	0	0
1	15	atob	AZL	TOB	0	7	0	0.003
1	15	atob	AZL	TOB	0	8	0	0.002
1	15	atob	AZL	TOB	0.25	1	1	0.005
1	15	atob	AZL	TOB	0.25	2	0	0.003
1	15	atob	AZL	TOB	0.25	3	1	0.008
1	15	atob	AZL	TOB	0.25	4	0	0.006
1	15	atob	AZL	TOB	0.25	5	0	0.001
1	15	atob	AZL	TOB	0.25	6	0	0.002
1	15	atob	AZL	TOB	0.25	7	0	0.006
1	15	atob	AZL	TOB	0.25	8	0	0.001
1	15	atob	AZL	TOB	0.5	1	0	0.003
1	15	atob	AZL	TOB	0.5	2	0	0.001
1	15	atob	AZL	TOB	0.5	3	0	0.003
1	15	atob	AZL	TOB	0.5	4	0	0
1	15	atob	AZL	TOB	0.5	5	0	0
1	15	atob	AZL	TOB	0.5	6	0	0.003
1	15	atob	AZL	TOB	0.5	7	0	0.004
1	15	atob	AZL	TOB	0.5	8	0	0.013
1	15	atob	AZL	TOB	0.75	1	0	0.003
1	15	atob	AZL	TOB	0.75	2	0	0.002
1	15	atob	AZL	TOB	0.75	3	0	0.003
1	15	atob	AZL	TOB	0.75	4	0	0.002
1	15	atob	AZL	TOB	0.75	5	0	0.004
1	15	atob	AZL	TOB	0.75	6	0	0.006
1	15	atob	AZL	TOB	0.75	7	0	0.004
1	15	atob	AZL	TOB	0.75	8	0	0.007
1	15	atob	AZL	TOB	1	1	0	0.002
1	15	atob	AZL	TOB	1	2	1	0
1	15	atob	AZL	TOB	1	3	0	0.001
1	15	atob	AZL	TOB	1	4	0	0.008
1	15	atob	AZL	TOB	1	5	0	0.001
1	15	atob	AZL	TOB	1	6	0	0.002
1	15	atob	AZL	TOB	1	7	0	0.004
1	15	atob	AZL	TOB	1	8	0	0.008
1	15	atob	AZL	TOB	6	1	0	0.023
1	15	atob	AZL	TOB	6	2	0	0.008
1	15	atob	AZL	TOB	6	3	0	0
1	15	atob	AZL	TOB	6	4	0	0
1	15	cace	CEF	CAR	0	9	0	0.002257552
1	15	cace	CEF	CAR	0	10	1	0.002257552
1	15	cace	CEF	CAR	0	11	1	0.002257552
1	15	cace	CEF	CAR	0	12	1	0.001257552
1	15	cace	CEF	CAR	0	13	0	0.001257552
1	15	cace	CEF	CAR	0	14	0	0.003257552
1	15	cace	CEF	CAR	0	15	1	0.002257552
1	15	cace	CEF	CAR	0	16	0	0.003257552
1	15	cace	CEF	CAR	0.25	9	1	0.003257552
1	15	cace	CEF	CAR	0.25	10	0	0.002257552
1	15	cace	CEF	CAR	0.25	11	1	0.002257552
1	15	cace	CEF	CAR	0.25	12	0	0.002257552
1	15	cace	CEF	CAR	0.25	13	0	0.001257552
1	15	cace	CEF	CAR	0.25	14	1	0.002257552
1	15	cace	CEF	CAR	0.25	15	0	0.001257552
1	15	cace	CEF	CAR	0.25	16	1	0.001257552
1	15	cace	CEF	CAR	0.5	9	0	0.001257552
1	15	cace	CEF	CAR	0.5	10	1	0.001257552
1	15	cace	CEF	CAR	0.5	11	0	0.004257552
1	15	cace	CEF	CAR	0.5	12	1	0.002257552
1	15	cace	CEF	CAR	0.5	13	1	0.000257552
1	15	cace	CEF	CAR	0.5	14	1	0.000257552
1	15	cace	CEF	CAR	0.5	15	1	0.000257552
1	15	cace	CEF	CAR	0.5	16	1	0.004257552
1	15	cace	CEF	CAR	0.75	9	0	0.002257552
1	15	cace	CEF	CAR	0.75	10	1	0.002257552
1	15	cace	CEF	CAR	0.75	11	0	0.003257552
1	15	cace	CEF	CAR	0.75	12	0	0.004257552
1	15	cace	CEF	CAR	0.75	13	0	0.001257552
1	15	cace	CEF	CAR	0.75	14	0	0.003257552
1	15	cace	CEF	CAR	0.75	15	1	0.001257552
1	15	cace	CEF	CAR	0.75	16	1	0.000257552
1	15	cace	CEF	CAR	1	9	0	0.001257552
1	15	cace	CEF	CAR	1	10	0	0.003257552
1	15	cace	CEF	CAR	1	11	0	0.001257552
1	15	cace	CEF	CAR	1	12	0	0.001257552
1	15	cace	CEF	CAR	1	13	0	0.001257552
1	15	cace	CEF	CAR	1	14	0	0.002257552
1	15	cace	CEF	CAR	1	15	1	0.004257552
1	15	cace	CEF	CAR	1	16	0	0.004257552
1	15	cace	CEF	CAR	6	1	0	0.001257552
1	15	cace	CEF	CAR	6	2	0	0.001257552
1	15	cace	CEF	CAR	6	3	0	0.002257552
1	15	cace	CEF	CAR	6	4	0	0.003257552
1	15	cace	CEF	CAR	6	5	0	0.002257552
1	15	cace	CEF	CAR	6	5	0	0.002257552
1	15	cace	CEF	CAR	6	6	0	0.001257552
1	15	cace	CEF	CAR	6	6	0	0.001257552
1	15	cace	CEF	CAR	6	7	0	0.002257552
1	15	cace	CEF	CAR	6	7	0	0.002257552
1	15	cace	CEF	CAR	6	8	0	0.002257552
1	15	cace	CEF	CAR	6	8	0	0.002257552
1	15	cap	CAR	PIT	0	1	0	0.002257552
1	15	cap	CAR	PIT	0	2	1	0.000257552
1	15	cap	CAR	PIT	0	3	0	0.001257552
1	15	cap	CAR	PIT	0	4	0	0.001257552
1	15	cap	CAR	PIT	0	5	0	0.001257552
1	15	cap	CAR	PIT	0	6	0	0.001257552
1	15	cap	CAR	PIT	0	7	1	0.001257552
1	15	cap	CAR	PIT	0	8	1	0.001257552
1	15	cap	CAR	PIT	0.25	1	0	0.002257552
1	15	cap	CAR	PIT	0.25	2	0	0.000257552
1	15	cap	CAR	PIT	0.25	3	0	0.002257552
1	15	cap	CAR	PIT	0.25	4	1	0.000257552
1	15	cap	CAR	PIT	0.25	5	1	0.000257552
1	15	cap	CAR	PIT	0.25	6	1	0.001257552
1	15	cap	CAR	PIT	0.25	7	1	0.001257552
1	15	cap	CAR	PIT	0.25	8	0	0.001257552
1	15	cap	CAR	PIT	0.5	1	1	0.001257552
1	15	cap	CAR	PIT	0.5	2	0	0.008257552
1	15	cap	CAR	PIT	0.5	3	1	0.002257552
1	15	cap	CAR	PIT	0.5	4	1	0.000257552
1	15	cap	CAR	PIT	0.5	5	0	0.000257552
1	15	cap	CAR	PIT	0.5	6	0	0.001257552
1	15	cap	CAR	PIT	0.5	7	0	0.001257552
1	15	cap	CAR	PIT	0.5	8	0	0.001257552
1	15	cap	CAR	PIT	0.75	1	1	0.001257552
1	15	cap	CAR	PIT	0.75	2	1	0.001257552
1	15	cap	CAR	PIT	0.75	3	1	0.000257552
1	15	cap	CAR	PIT	0.75	4	1	0.002257552
1	15	cap	CAR	PIT	0.75	5	1	0.001257552
1	15	cap	CAR	PIT	0.75	6	1	0.001257552
1	15	cap	CAR	PIT	0.75	7	1	0.002257552
1	15	cap	CAR	PIT	0.75	8	0	0.000257552
1	15	cap	CAR	PIT	1	1	1	0.001257552
1	15	cap	CAR	PIT	1	2	1	0.000257552
1	15	cap	CAR	PIT	1	3	1	0.001257552
1	15	cap	CAR	PIT	1	4	0	0.000257552
1	15	cap	CAR	PIT	1	5	1	0.001257552
1	15	cap	CAR	PIT	1	6	0	0.001257552
1	15	cap	CAR	PIT	1	7	0	0.001257552
1	15	cap	CAR	PIT	1	8	1	0.001257552
1	15	cap	CAR	PIT	6	1	0	0.001257552
1	15	cap	CAR	PIT	6	1	0	0.001257552
1	15	cap	CAR	PIT	6	2	0	0.001257552
1	15	cap	CAR	PIT	6	2	0	0.001257552
1	15	cap	CAR	PIT	6	3	0	0.002257552
1	15	cap	CAR	PIT	6	3	0	0.002257552
1	15	cap	CAR	PIT	6	4	0	0.003257552
1	15	cap	CAR	PIT	6	4	0	0.003257552
1	15	cap	CAR	PIT	6	5	0	0.002257552
1	15	cap	CAR	PIT	6	6	0	0.001257552
1	15	cap	CAR	PIT	6	7	0	0.002257552
1	15	cap	CAR	PIT	6	8	0	0.002257552
1	15	ced	DOR	CEF	0	1	0	0.0003625
1	15	ced	DOR	CEF	0	2	0	0.0013625
1	15	ced	DOR	CEF	0	3	0	0.0003625
1	15	ced	DOR	CEF	0	4	0	0.0023625
1	15	ced	DOR	CEF	0	5	0	0.0013625
1	15	ced	DOR	CEF	0	6	0	0.0013625
1	15	ced	DOR	CEF	0	7	0	0.0013625
1	15	ced	DOR	CEF	0	8	0	0.0033625
1	15	ced	DOR	CEF	0.25	1	0	0.0023625
1	15	ced	DOR	CEF	0.25	2	0	0.0013625
1	15	ced	DOR	CEF	0.25	3	0	0.0013625
1	15	ced	DOR	CEF	0.25	4	0	0.0033625
1	15	ced	DOR	CEF	0.25	5	0	0.0013625
1	15	ced	DOR	CEF	0.25	6	0	0.0013625
1	15	ced	DOR	CEF	0.25	7	0	0.0023625
1	15	ced	DOR	CEF	0.25	8	0	0.0013625
1	15	ced	DOR	CEF	0.5	1	0	0.0023625
1	15	ced	DOR	CEF	0.5	2	0	0.0023625
1	15	ced	DOR	CEF	0.5	3	0	0.0013625
1	15	ced	DOR	CEF	0.5	4	0	0.0013625
1	15	ced	DOR	CEF	0.5	5	0	0.0013625
1	15	ced	DOR	CEF	0.5	6	0	0.0013625
1	15	ced	DOR	CEF	0.5	7	0	0.0013625
1	15	ced	DOR	CEF	0.5	8	0	0.0013625
1	15	ced	DOR	CEF	0.75	1	0	0.0023625
1	15	ced	DOR	CEF	0.75	2	0	0.0023625
1	15	ced	DOR	CEF	0.75	3	0	0.0023625
1	15	ced	DOR	CEF	0.75	4	0	0.0013625
1	15	ced	DOR	CEF	0.75	5	0	0.0013625
1	15	ced	DOR	CEF	0.75	6	0	0.0023625
1	15	ced	DOR	CEF	0.75	7	0	0.0013625
1	15	ced	DOR	CEF	0.75	8	0	0.0003625
1	15	ced	DOR	CEF	1	1	0	0.0013625
1	15	ced	DOR	CEF	1	2	0	0.0013625
1	15	ced	DOR	CEF	1	3	0	0.0023625
1	15	ced	DOR	CEF	1	4	0	0.0013625
1	15	ced	DOR	CEF	1	5	0	0.0013625
1	15	ced	DOR	CEF	1	6	0	0.0013625
1	15	ced	DOR	CEF	1	7	0	0.0013625
1	15	ced	DOR	CEF	1	8	0	0.0013625
1	15	ced	DOR	CEF	6	1	0	0.0003625
1	15	ced	DOR	CEF	6	2	0	0.0013625
1	15	ced	DOR	CEF	6	3	0	0.0013625
1	15	ced	DOR	CEF	6	4	0	0.0023625
1	15	cep	CEF	PIT	0	9	0	0.0013625
1	15	cep	CEF	PIT	0	10	0	0.0003625
1	15	cep	CEF	PIT	0	11	0	0.0023625
1	15	cep	CEF	PIT	0	12	0	0.0023625
1	15	cep	CEF	PIT	0	13	1	0.0013625
1	15	cep	CEF	PIT	0	14	0	0.0013625
1	15	cep	CEF	PIT	0	15	0	0.0043625
1	15	cep	CEF	PIT	0	16	0	0.0023625
1	15	cep	CEF	PIT	0.25	9	0	0.0013625
1	15	cep	CEF	PIT	0.25	10	0	0.0023625
1	15	cep	CEF	PIT	0.25	11	1	0.0023625
1	15	cep	CEF	PIT	0.25	12	0	0.0023625
1	15	cep	CEF	PIT	0.25	13	0	0.0033625
1	15	cep	CEF	PIT	0.25	14	0	0.0023625
1	15	cep	CEF	PIT	0.25	15	0	0.0033625
1	15	cep	CEF	PIT	0.25	16	0	0.0013625
1	15	cep	CEF	PIT	0.5	9	1	0.0013625
1	15	cep	CEF	PIT	0.5	10	1	0.0003625
1	15	cep	CEF	PIT	0.5	11	1	0.0003625
1	15	cep	CEF	PIT	0.5	12	1	0.0013625
1	15	cep	CEF	PIT	0.5	13	1	0.0013625
1	15	cep	CEF	PIT	0.5	14	0	0.0023625
1	15	cep	CEF	PIT	0.5	15	0	0.0023625
1	15	cep	CEF	PIT	0.5	16	1	0.0023625
1	15	cep	CEF	PIT	0.75	9	0	0.0003625
1	15	cep	CEF	PIT	0.75	10	0	0.0013625
1	15	cep	CEF	PIT	0.75	11	1	0.0023625
1	15	cep	CEF	PIT	0.75	12	1	0.0013625
1	15	cep	CEF	PIT	0.75	13	1	0.0023625
1	15	cep	CEF	PIT	0.75	14	1	0.0006375
1	15	cep	CEF	PIT	0.75	15	1	0.0023625
1	15	cep	CEF	PIT	0.75	16	1	0.0023625
1	15	cep	CEF	PIT	1	9	0	0.0013625
1	15	cep	CEF	PIT	1	10	1	0.0023625
1	15	cep	CEF	PIT	1	11	0	0.0023625
1	15	cep	CEF	PIT	1	12	1	0.0023625
1	15	cep	CEF	PIT	1	13	1	0.0033625
1	15	cep	CEF	PIT	1	14	1	0.0023625
1	15	cep	CEF	PIT	1	15	0	0.0023625
1	15	cep	CEF	PIT	1	16	1	0.0033625
1	15	cep	CEF	PIT	6	5	0	0.0013625
1	15	cep	CEF	PIT	6	6	0	0.0013625
1	15	cep	CEF	PIT	6	7	0	0.0023625
1	15	cep	CEF	PIT	6	8	0	0.0013625
1	15	cica	CIP	CAR	0	1	0	0.002510417
1	15	cica	CIP	CAR	0	2	0	0.000510417
1	15	cica	CIP	CAR	0	3	0	0.001510417
1	15	cica	CIP	CAR	0	4	0	0.002510417
1	15	cica	CIP	CAR	0	5	0	0.002510417
1	15	cica	CIP	CAR	0	6	0	0.003510417
1	15	cica	CIP	CAR	0	7	0	0.001510417
1	15	cica	CIP	CAR	0	8	0	0.003510417
1	15	cica	CIP	CAR	0.25	1	0	0.002510417
1	15	cica	CIP	CAR	0.25	2	0	0.000510417
1	15	cica	CIP	CAR	0.25	3	0	0.002510417
1	15	cica	CIP	CAR	0.25	4	0	0.001510417
1	15	cica	CIP	CAR	0.25	5	0	0.000510417
1	15	cica	CIP	CAR	0.25	6	0	0.001510417
1	15	cica	CIP	CAR	0.25	7	0	0.001510417
1	15	cica	CIP	CAR	0.25	8	0	0.001510417
1	15	cica	CIP	CAR	0.5	1	0	0.001510417
1	15	cica	CIP	CAR	0.5	2	0	0.001510417
1	15	cica	CIP	CAR	0.5	3	0	0.002510417
1	15	cica	CIP	CAR	0.5	4	0	0.002510417
1	15	cica	CIP	CAR	0.5	5	0	0.001510417
1	15	cica	CIP	CAR	0.5	6	0	0.001510417
1	15	cica	CIP	CAR	0.5	7	0	0.001510417
1	15	cica	CIP	CAR	0.5	8	0	0.000510417
1	15	cica	CIP	CAR	0.75	1	0	0.002510417
1	15	cica	CIP	CAR	0.75	2	0	0.002510417
1	15	cica	CIP	CAR	0.75	3	0	0.002510417
1	15	cica	CIP	CAR	0.75	4	0	0.001510417
1	15	cica	CIP	CAR	0.75	5	0	0.002510417
1	15	cica	CIP	CAR	0.75	6	0	0.000510417
1	15	cica	CIP	CAR	0.75	7	0	0.001510417
1	15	cica	CIP	CAR	0.75	8	0	0.000510417
1	15	cica	CIP	CAR	1	1	0	0.001510417
1	15	cica	CIP	CAR	1	2	1	0.000510417
1	15	cica	CIP	CAR	1	3	0	0.000510417
1	15	cica	CIP	CAR	1	4	0	0.000510417
1	15	cica	CIP	CAR	1	5	0	0.001510417
1	15	cica	CIP	CAR	1	6	0	0.000510417
1	15	cica	CIP	CAR	1	7	1	0.001510417
1	15	cica	CIP	CAR	1	8	0	0.001510417
1	15	cica	CIP	CAR	6	1	0	0.001510417
1	15	cica	CIP	CAR	6	2	0	0.001510417
1	15	cica	CIP	CAR	6	3	0	0.002510417
1	15	cica	CIP	CAR	6	4	0	0.003510417
1	15	cice	CIP	CEF	0	9	0	0.002510417
1	15	cice	CIP	CEF	0	10	0	0.001510417
1	15	cice	CIP	CEF	0	11	0	0.001510417
1	15	cice	CIP	CEF	0	12	0	0.003510417
1	15	cice	CIP	CEF	0	13	0	0.002510417
1	15	cice	CIP	CEF	0	14	0	0.001510417
1	15	cice	CIP	CEF	0	15	0	0.002510417
1	15	cice	CIP	CEF	0	16	0	0.002510417
1	15	cice	CIP	CEF	0.25	9	0	0.003510417
1	15	cice	CIP	CEF	0.25	10	0	0.002510417
1	15	cice	CIP	CEF	0.25	11	0	0.001510417
1	15	cice	CIP	CEF	0.25	12	0	0.003510417
1	15	cice	CIP	CEF	0.25	13	0	0.002510417
1	15	cice	CIP	CEF	0.25	14	0	0.004510417
1	15	cice	CIP	CEF	0.25	15	0	0.001510417
1	15	cice	CIP	CEF	0.25	16	0	0.001510417
1	15	cice	CIP	CEF	0.5	9	0	0.001510417
1	15	cice	CIP	CEF	0.5	10	0	0.000510417
1	15	cice	CIP	CEF	0.5	11	0	0.002510417
1	15	cice	CIP	CEF	0.5	12	0	0.002510417
1	15	cice	CIP	CEF	0.5	13	0	0.002510417
1	15	cice	CIP	CEF	0.5	14	0	0.000510417
1	15	cice	CIP	CEF	0.5	15	0	0.000510417
1	15	cice	CIP	CEF	0.5	16	0	0.002510417
1	15	cice	CIP	CEF	0.75	9	0	0.001510417
1	15	cice	CIP	CEF	0.75	10	0	0.002510417
1	15	cice	CIP	CEF	0.75	11	0	0.001510417
1	15	cice	CIP	CEF	0.75	12	0	0.001510417
1	15	cice	CIP	CEF	0.75	13	0	0.002510417
1	15	cice	CIP	CEF	0.75	14	0	0.002510417
1	15	cice	CIP	CEF	0.75	15	0	0.002510417
1	15	cice	CIP	CEF	0.75	16	0	0.001510417
1	15	cice	CIP	CEF	1	9	0	0.001510417
1	15	cice	CIP	CEF	1	10	1	0.003510417
1	15	cice	CIP	CEF	1	11	0	0.001510417
1	15	cice	CIP	CEF	1	12	0	0.000510417
1	15	cice	CIP	CEF	1	13	1	0.000510417
1	15	cice	CIP	CEF	1	14	0	0.003510417
1	15	cice	CIP	CEF	1	15	1	0.001510417
1	15	cice	CIP	CEF	1	16	0	0.001510417
1	15	cice	CIP	CEF	6	5	0	0.002510417
1	15	cice	CIP	CEF	6	6	0	0.001510417
1	15	cice	CIP	CEF	6	7	0	0.002510417
1	15	cice	CIP	CEF	6	8	0	0.001510417
1	15	cidor	CIP	DOR	0	9	0	0.001075
1	15	cidor	CIP	DOR	0	10	0	0.001075
1	15	cidor	CIP	DOR	0	11	0	0.001075
1	15	cidor	CIP	DOR	0	12	0	7.50E-05
1	15	cidor	CIP	DOR	0	13	0	0.001075
1	15	cidor	CIP	DOR	0	14	0	7.50E-05
1	15	cidor	CIP	DOR	0	15	0	0.004075
1	15	cidor	CIP	DOR	0	16	0	0.003075
1	15	cidor	CIP	DOR	0.25	9	0	0.001075
1	15	cidor	CIP	DOR	0.25	10	0	0.002075
1	15	cidor	CIP	DOR	0.25	11	0	0.002075
1	15	cidor	CIP	DOR	0.25	12	0	0.002075
1	15	cidor	CIP	DOR	0.25	13	0	7.50E-05
1	15	cidor	CIP	DOR	0.25	14	0	7.50E-05
1	15	cidor	CIP	DOR	0.25	15	0	0.001075
1	15	cidor	CIP	DOR	0.25	16	0	7.50E-05
1	15	cidor	CIP	DOR	0.5	9	0	0.001075
1	15	cidor	CIP	DOR	0.5	10	0	0.001075
1	15	cidor	CIP	DOR	0.5	11	0	0.002075
1	15	cidor	CIP	DOR	0.5	12	0	0.003075
1	15	cidor	CIP	DOR	0.5	13	0	0.002075
1	15	cidor	CIP	DOR	0.5	14	0	0.002075
1	15	cidor	CIP	DOR	0.5	15	0	0.001075
1	15	cidor	CIP	DOR	0.5	16	0	0.001075
1	15	cidor	CIP	DOR	0.75	9	0	7.50E-05
1	15	cidor	CIP	DOR	0.75	10	0	0.001075
1	15	cidor	CIP	DOR	0.75	11	0	0.002075
1	15	cidor	CIP	DOR	0.75	12	0	0.002075
1	15	cidor	CIP	DOR	0.75	13	0	0.001075
1	15	cidor	CIP	DOR	0.75	14	0	0.002075
1	15	cidor	CIP	DOR	0.75	15	0	7.50E-05
1	15	cidor	CIP	DOR	0.75	16	0	7.50E-05
1	15	cidor	CIP	DOR	1	9	0	0.001075
1	15	cidor	CIP	DOR	1	10	0	0.001075
1	15	cidor	CIP	DOR	1	11	0	0.001075
1	15	cidor	CIP	DOR	1	12	0	0.000925
1	15	cidor	CIP	DOR	1	13	0	7.50E-05
1	15	cidor	CIP	DOR	1	14	0	7.50E-05
1	15	cidor	CIP	DOR	1	15	0	7.50E-05
1	15	cidor	CIP	DOR	1	16	0	7.50E-05
1	15	cidor	CIP	DOR	6	5	0	0.002075
1	15	cidor	CIP	DOR	6	6	0	0.001075
1	15	cidor	CIP	DOR	6	7	0	0.002075
1	15	cidor	CIP	DOR	6	8	0	0.001075
1	15	cig	CIP	GEN	0	1	0	0.001075
1	15	cig	CIP	GEN	0	2	0	7.50E-05
1	15	cig	CIP	GEN	0	3	0	7.50E-05
1	15	cig	CIP	GEN	0	4	0	0.002075
1	15	cig	CIP	GEN	0	5	0	7.50E-05
1	15	cig	CIP	GEN	0	6	0	0.002075
1	15	cig	CIP	GEN	0	7	0	7.50E-05
1	15	cig	CIP	GEN	0	8	0	0.001075
1	15	cig	CIP	GEN	0.25	1	0	7.50E-05
1	15	cig	CIP	GEN	0.25	2	0	7.50E-05
1	15	cig	CIP	GEN	0.25	3	0	0.002075
1	15	cig	CIP	GEN	0.25	4	0	0.001075
1	15	cig	CIP	GEN	0.25	5	0	7.50E-05
1	15	cig	CIP	GEN	0.25	6	0	7.50E-05
1	15	cig	CIP	GEN	0.25	7	0	0.001075
1	15	cig	CIP	GEN	0.25	8	0	7.50E-05
1	15	cig	CIP	GEN	0.5	1	0	7.50E-05
1	15	cig	CIP	GEN	0.5	2	0	7.50E-05
1	15	cig	CIP	GEN	0.5	3	0	0.002075
1	15	cig	CIP	GEN	0.5	4	0	0.002075
1	15	cig	CIP	GEN	0.5	5	0	0.001075
1	15	cig	CIP	GEN	0.5	6	0	7.50E-05
1	15	cig	CIP	GEN	0.5	7	0	0.002075
1	15	cig	CIP	GEN	0.5	8	0	7.50E-05
1	15	cig	CIP	GEN	0.75	1	0	0.001075
1	15	cig	CIP	GEN	0.75	2	0	0.002075
1	15	cig	CIP	GEN	0.75	3	0	7.50E-05
1	15	cig	CIP	GEN	0.75	4	0	0.001075
1	15	cig	CIP	GEN	0.75	5	0	0.002075
1	15	cig	CIP	GEN	0.75	6	0	0.000925
1	15	cig	CIP	GEN	0.75	7	0	0.002075
1	15	cig	CIP	GEN	0.75	8	0	7.50E-05
1	15	cig	CIP	GEN	1	1	0	0.001075
1	15	cig	CIP	GEN	1	2	0	7.50E-05
1	15	cig	CIP	GEN	1	3	0	7.50E-05
1	15	cig	CIP	GEN	1	4	0	7.50E-05
1	15	cig	CIP	GEN	1	5	0	0.001075
1	15	cig	CIP	GEN	1	6	0	0.001075
1	15	cig	CIP	GEN	1	7	0	0.001075
1	15	cig	CIP	GEN	1	8	0	7.50E-05
1	15	cig	CIP	GEN	6	1	0	0.001075
1	15	cig	CIP	GEN	6	2	0	0.001075
1	15	cig	CIP	GEN	6	3	0	0.001075
1	15	cig	CIP	GEN	6	4	0	0.002075
1	15	ctob	CIP	TOB	0	1	0	0
1	15	ctob	CIP	TOB	0	2	0	0
1	15	ctob	CIP	TOB	0	3	0	0
1	15	ctob	CIP	TOB	0	4	0	0
1	15	ctob	CIP	TOB	0	5	0	0
1	15	ctob	CIP	TOB	0	6	0	0
1	15	ctob	CIP	TOB	0	7	0	0
1	15	ctob	CIP	TOB	0	8	0	0
1	15	ctob	CIP	TOB	0.25	1	0	0
1	15	ctob	CIP	TOB	0.25	2	0	0
1	15	ctob	CIP	TOB	0.25	3	0	0
1	15	ctob	CIP	TOB	0.25	4	0	0
1	15	ctob	CIP	TOB	0.25	5	0	0
1	15	ctob	CIP	TOB	0.25	6	0	0
1	15	ctob	CIP	TOB	0.25	7	0	0
1	15	ctob	CIP	TOB	0.25	8	0	0
1	15	ctob	CIP	TOB	0.5	1	0	0
1	15	ctob	CIP	TOB	0.5	2	0	0
1	15	ctob	CIP	TOB	0.5	3	0	0
1	15	ctob	CIP	TOB	0.5	4	0	0
1	15	ctob	CIP	TOB	0.5	5	0	0
1	15	ctob	CIP	TOB	0.5	6	0	0
1	15	ctob	CIP	TOB	0.5	7	0	0
1	15	ctob	CIP	TOB	0.5	8	0	0
1	15	ctob	CIP	TOB	0.75	1	0	0
1	15	ctob	CIP	TOB	0.75	2	0	0
1	15	ctob	CIP	TOB	0.75	3	0	0
1	15	ctob	CIP	TOB	0.75	4	0	0
1	15	ctob	CIP	TOB	0.75	5	0	0
1	15	ctob	CIP	TOB	0.75	6	0	0
1	15	ctob	CIP	TOB	0.75	7	0	0
1	15	ctob	CIP	TOB	0.75	8	0	0
1	15	ctob	CIP	TOB	1	1	0	0
1	15	ctob	CIP	TOB	1	2	0	0
1	15	ctob	CIP	TOB	1	3	0	0
1	15	ctob	CIP	TOB	1	4	0	0
1	15	ctob	CIP	TOB	1	5	0	0
1	15	ctob	CIP	TOB	1	6	0	0
1	15	ctob	CIP	TOB	1	7	0	0
1	15	ctob	CIP	TOB	1	8	0	0
1	15	ctob	CIP	TOB	6	1	0	0
1	15	ctob	CIP	TOB	6	2	0	0
1	15	ctob	CIP	TOB	6	3	0	0
1	15	ctob	CIP	TOB	6	4	0	0
1	15	ctob	CIP	TOB	6	5	0	0
1	15	ctob	CIP	TOB	6	6	0	0
1	15	ctob	CIP	TOB	6	7	0	0
1	15	ctob	CIP	TOB	6	8	0	0
1	15	dg	DOR	GEN	0	1	0	0.00147526
1	15	dg	DOR	GEN	0	2	0	0.00147526
1	15	dg	DOR	GEN	0	3	0	0.00147526
1	15	dg	DOR	GEN	0	4	0	0.00347526
1	15	dg	DOR	GEN	0	5	0	0.00247526
1	15	dg	DOR	GEN	0	6	0	0.00647526
1	15	dg	DOR	GEN	0	7	0	0.00147526
1	15	dg	DOR	GEN	0	8	0	0.00247526
1	15	dg	DOR	GEN	0.25	1	0	0.00247526
1	15	dg	DOR	GEN	0.25	2	0	0.00447526
1	15	dg	DOR	GEN	0.25	3	0	0.00147526
1	15	dg	DOR	GEN	0.25	4	0	0.00347526
1	15	dg	DOR	GEN	0.25	5	0	0.00147526
1	15	dg	DOR	GEN	0.25	6	0	0.00247526
1	15	dg	DOR	GEN	0.25	7	0	0.00347526
1	15	dg	DOR	GEN	0.25	8	0	0.00147526
1	15	dg	DOR	GEN	0.5	1	0	0.00247526
1	15	dg	DOR	GEN	0.5	2	0	0.00247526
1	15	dg	DOR	GEN	0.5	3	0	0.00147526
1	15	dg	DOR	GEN	0.5	4	0	0.00247526
1	15	dg	DOR	GEN	0.5	5	0	0.00147526
1	15	dg	DOR	GEN	0.5	6	0	0.00247526
1	15	dg	DOR	GEN	0.5	7	0	0.00247526
1	15	dg	DOR	GEN	0.5	8	0	0.00147526
1	15	dg	DOR	GEN	0.75	1	0	0.00247526
1	15	dg	DOR	GEN	0.75	2	0	0.00347526
1	15	dg	DOR	GEN	0.75	3	0	0.00147526
1	15	dg	DOR	GEN	0.75	4	0	0.00247526
1	15	dg	DOR	GEN	0.75	5	0	0.00147526
1	15	dg	DOR	GEN	0.75	6	0	0.00347526
1	15	dg	DOR	GEN	0.75	7	0	0.00247526
1	15	dg	DOR	GEN	0.75	8	0	0.00147526
1	15	dg	DOR	GEN	1	1	0	0.00247526
1	15	dg	DOR	GEN	1	2	0	0.00247526
1	15	dg	DOR	GEN	1	3	0	0.00247526
1	15	dg	DOR	GEN	1	4	0	0.00247526
1	15	dg	DOR	GEN	1	5	0	0.00247526
1	15	dg	DOR	GEN	1	6	0	0.00247526
1	15	dg	DOR	GEN	1	7	0	0.00147526
1	15	dg	DOR	GEN	1	8	0	0.00147526
1	15	dg	DOR	GEN	6	1	0	0.00147526
1	15	dg	DOR	GEN	6	2	0	0.00247526
1	15	dg	DOR	GEN	6	3	0	0.00347526
1	15	dg	DOR	GEN	6	4	0	0.00247526
1	15	dp	DOR	PIT	0	9	0	0.00147526
1	15	dp	DOR	PIT	0	10	0	0.00147526
1	15	dp	DOR	PIT	0	11	0	0.00147526
1	15	dp	DOR	PIT	0	12	0	0.00247526
1	15	dp	DOR	PIT	0	13	0	0.00247526
1	15	dp	DOR	PIT	0	14	0	0.00047526
1	15	dp	DOR	PIT	0	15	0	0.00347526
1	15	dp	DOR	PIT	0	16	0	0.00247526
1	15	dp	DOR	PIT	0.25	9	1	0.00147526
1	15	dp	DOR	PIT	0.25	10	0	0.00347526
1	15	dp	DOR	PIT	0.25	11	1	0.00147526
1	15	dp	DOR	PIT	0.25	12	0	0.00247526
1	15	dp	DOR	PIT	0.25	13	1	0.00247526
1	15	dp	DOR	PIT	0.25	14	0	0.00147526
1	15	dp	DOR	PIT	0.25	15	0	0.01347526
1	15	dp	DOR	PIT	0.25	16	0	0.00247526
1	15	dp	DOR	PIT	0.5	9	0	0.00147526
1	15	dp	DOR	PIT	0.5	10	0	0.00147526
1	15	dp	DOR	PIT	0.5	11	0	0.00247526
1	15	dp	DOR	PIT	0.5	12	0	0.00447526
1	15	dp	DOR	PIT	0.5	13	0	0.00347526
1	15	dp	DOR	PIT	0.5	14	0	0.00347526
1	15	dp	DOR	PIT	0.5	15	0	0.00147526
1	15	dp	DOR	PIT	0.5	16	0	0.00447526
1	15	dp	DOR	PIT	0.75	9	0	0.00547526
1	15	dp	DOR	PIT	0.75	10	0	0.00147526
1	15	dp	DOR	PIT	0.75	11	1	0.00347526
1	15	dp	DOR	PIT	0.75	12	0	0.00247526
1	15	dp	DOR	PIT	0.75	13	0	0.00247526
1	15	dp	DOR	PIT	0.75	14	0	0.00347526
1	15	dp	DOR	PIT	0.75	15	0	0.00147526
1	15	dp	DOR	PIT	0.75	16	1	0.00247526
1	15	dp	DOR	PIT	1	9	1	0.00247526
1	15	dp	DOR	PIT	1	10	0	0.00347526
1	15	dp	DOR	PIT	1	11	1	0.00147526
1	15	dp	DOR	PIT	1	12	1	0.00347526
1	15	dp	DOR	PIT	1	13	1	0.00147526
1	15	dp	DOR	PIT	1	14	1	0.00247526
1	15	dp	DOR	PIT	1	15	1	0.00347526
1	15	dp	DOR	PIT	1	16	1	0.00247526
1	15	dp	DOR	PIT	6	5	0	0.00247526
1	15	dp	DOR	PIT	6	6	0	0.00147526
1	15	dp	DOR	PIT	6	7	0	0.00147526
1	15	dp	DOR	PIT	6	8	0	0.00147526
1	15	gcar	CAR	GEN	0	9	0	0.00377526
1	15	gcar	CAR	GEN	0	10	0	0.00077526
1	15	gcar	CAR	GEN	0	11	0	0.00077526
1	15	gcar	CAR	GEN	0	12	0	0.00277526
1	15	gcar	CAR	GEN	0	13	0	0.00077526
1	15	gcar	CAR	GEN	0	14	0	0.00122474
1	15	gcar	CAR	GEN	0	15	0	0.00077526
1	15	gcar	CAR	GEN	0	16	0	0.00177526
1	15	gcar	CAR	GEN	0.25	9	0	0.00177526
1	15	gcar	CAR	GEN	0.25	10	0	0.00177526
1	15	gcar	CAR	GEN	0.25	11	0	0.00077526
1	15	gcar	CAR	GEN	0.25	12	0	0.00177526
1	15	gcar	CAR	GEN	0.25	13	1	0.00177526
1	15	gcar	CAR	GEN	0.25	14	1	0.00177526
1	15	gcar	CAR	GEN	0.25	15	0	0.00077526
1	15	gcar	CAR	GEN	0.25	16	0	0.00077526
1	15	gcar	CAR	GEN	0.5	9	1	0.00077526
1	15	gcar	CAR	GEN	0.5	10	1	0.00077526
1	15	gcar	CAR	GEN	0.5	11	1	0.00077526
1	15	gcar	CAR	GEN	0.5	12	1	0.00177526
1	15	gcar	CAR	GEN	0.5	13	1	0.00077526
1	15	gcar	CAR	GEN	0.5	14	1	0.00022474
1	15	gcar	CAR	GEN	0.5	15	1	0.00022474
1	15	gcar	CAR	GEN	0.5	16	1	0.00177526
1	15	gcar	CAR	GEN	0.75	9	1	0.00022474
1	15	gcar	CAR	GEN	0.75	10	0	0.00077526
1	15	gcar	CAR	GEN	0.75	11	0	0.00077526
1	15	gcar	CAR	GEN	0.75	12	0	0.00077526
1	15	gcar	CAR	GEN	0.75	13	0	0.00177526
1	15	gcar	CAR	GEN	0.75	14	0	0.00277526
1	15	gcar	CAR	GEN	0.75	15	1	0.00177526
1	15	gcar	CAR	GEN	0.75	16	0	0.00077526
1	15	gcar	CAR	GEN	1	9	0	0.00077526
1	15	gcar	CAR	GEN	1	10	0	0.00177526
1	15	gcar	CAR	GEN	1	11	0	0.00022474
1	15	gcar	CAR	GEN	1	12	0	0.00022474
1	15	gcar	CAR	GEN	1	13	0	0.00022474
1	15	gcar	CAR	GEN	1	14	0	0.00377526
1	15	gcar	CAR	GEN	1	15	0	0.00277526
1	15	gcar	CAR	GEN	1	16	1	0.00277526
1	15	gcar	CAR	GEN	6	5	0	0.00177526
1	15	gcar	CAR	GEN	6	6	0	0.00077526
1	15	gcar	CAR	GEN	6	7	0	0.00177526
1	15	gcar	CAR	GEN	6	8	0	0.00077526
1	15	gcef	CEF	GEN	0	9	0	0.001423958
1	15	gcef	CEF	GEN	0	10	0	0.001423958
1	15	gcef	CEF	GEN	0	11	0	0.002423958
1	15	gcef	CEF	GEN	0	12	0	0.001423958
1	15	gcef	CEF	GEN	0	13	0	0.001423958
1	15	gcef	CEF	GEN	0	14	0	0.002423958
1	15	gcef	CEF	GEN	0	15	0	0.001423958
1	15	gcef	CEF	GEN	0	16	0	0.001423958
1	15	gcef	CEF	GEN	0.25	9	0	0.001423958
1	15	gcef	CEF	GEN	0.25	10	0	0.004423958
1	15	gcef	CEF	GEN	0.25	11	0	0.002423958
1	15	gcef	CEF	GEN	0.25	12	0	0.002423958
1	15	gcef	CEF	GEN	0.25	13	0	0.001423958
1	15	gcef	CEF	GEN	0.25	14	0	0.001423958
1	15	gcef	CEF	GEN	0.25	15	0	0.001423958
1	15	gcef	CEF	GEN	0.25	16	0	0.000423958
1	15	gcef	CEF	GEN	0.5	9	1	0.001423958
1	15	gcef	CEF	GEN	0.5	10	0	0.000423958
1	15	gcef	CEF	GEN	0.5	11	0	0.002423958
1	15	gcef	CEF	GEN	0.5	12	0	0.002423958
1	15	gcef	CEF	GEN	0.5	13	0	0.001423958
1	15	gcef	CEF	GEN	0.5	14	0	0.002423958
1	15	gcef	CEF	GEN	0.5	15	0	0.000423958
1	15	gcef	CEF	GEN	0.5	16	0	0.002423958
1	15	gcef	CEF	GEN	0.75	9	0	0.002423958
1	15	gcef	CEF	GEN	0.75	10	0	0.001423958
1	15	gcef	CEF	GEN	0.75	11	0	0.002423958
1	15	gcef	CEF	GEN	0.75	12	0	0.002423958
1	15	gcef	CEF	GEN	0.75	13	0	0.001423958
1	15	gcef	CEF	GEN	0.75	14	0	0.002423958
1	15	gcef	CEF	GEN	0.75	15	0	0.000423958
1	15	gcef	CEF	GEN	0.75	16	0	0.001423958
1	15	gcef	CEF	GEN	1	9	0	0.002423958
1	15	gcef	CEF	GEN	1	10	0	0.002423958
1	15	gcef	CEF	GEN	1	11	0	0.002423958
1	15	gcef	CEF	GEN	1	12	1	0.006423958
1	15	gcef	CEF	GEN	1	13	1	0.000423958
1	15	gcef	CEF	GEN	1	14	1	0.001423958
1	15	gcef	CEF	GEN	1	15	1	0.003423958
1	15	gcef	CEF	GEN	1	16	1	0.002423958
1	15	gcef	CEF	GEN	6	5	0	0.002423958
1	15	gcef	CEF	GEN	6	6	0	0.001423958
1	15	gcef	CEF	GEN	6	7	0	0.003423958
1	15	gcef	CEF	GEN	6	8	0	0.002423958
1	15	gimi	IMI	GEN	0	1	0	0.00077526
1	15	gimi	IMI	GEN	0	2	0	0.00022474
1	15	gimi	IMI	GEN	0	3	0	0.00077526
1	15	gimi	IMI	GEN	0	4	0	0.00177526
1	15	gimi	IMI	GEN	0	5	0	0.00077526
1	15	gimi	IMI	GEN	0	6	0	0.00177526
1	15	gimi	IMI	GEN	0	7	0	0.00077526
1	15	gimi	IMI	GEN	0	8	0	0.00177526
1	15	gimi	IMI	GEN	0.25	1	0	0.00177526
1	15	gimi	IMI	GEN	0.25	2	0	0.00022474
1	15	gimi	IMI	GEN	0.25	3	0	0.00277526
1	15	gimi	IMI	GEN	0.25	4	0	0.00077526
1	15	gimi	IMI	GEN	0.25	5	0	0.00077526
1	15	gimi	IMI	GEN	0.25	6	0	0.00077526
1	15	gimi	IMI	GEN	0.25	7	0	0.00077526
1	15	gimi	IMI	GEN	0.25	8	0	0.00077526
1	15	gimi	IMI	GEN	0.5	1	0	0.00022474
1	15	gimi	IMI	GEN	0.5	2	0	0.00077526
1	15	gimi	IMI	GEN	0.5	3	0	0.00077526
1	15	gimi	IMI	GEN	0.5	4	0	0.00077526
1	15	gimi	IMI	GEN	0.5	5	0	0.00077526
1	15	gimi	IMI	GEN	0.5	6	0	0.00077526
1	15	gimi	IMI	GEN	0.5	7	0	0.00177526
1	15	gimi	IMI	GEN	0.5	8	0	0.00022474
1	15	gimi	IMI	GEN	0.75	1	0	0.00122474
1	15	gimi	IMI	GEN	0.75	2	0	0.00177526
1	15	gimi	IMI	GEN	0.75	3	0	0.00022474
1	15	gimi	IMI	GEN	0.75	4	0	0.00077526
1	15	gimi	IMI	GEN	0.75	5	0	0.00177526
1	15	gimi	IMI	GEN	0.75	6	0	0.00022474
1	15	gimi	IMI	GEN	0.75	7	0	0.00022474
1	15	gimi	IMI	GEN	0.75	8	0	0.00022474
1	15	gimi	IMI	GEN	1	1	0	0.00077526
1	15	gimi	IMI	GEN	1	2	0	0.00022474
1	15	gimi	IMI	GEN	1	3	0	0.00077526
1	15	gimi	IMI	GEN	1	4	0	0.00077526
1	15	gimi	IMI	GEN	1	5	0	0.00077526
1	15	gimi	IMI	GEN	1	6	0	0.00077526
1	15	gimi	IMI	GEN	1	7	0	0.00177526
1	15	gimi	IMI	GEN	1	8	0	0.00077526
1	15	gimi	IMI	GEN	6	1	0	0.00177526
1	15	gimi	IMI	GEN	6	2	0	0.00077526
1	15	gimi	IMI	GEN	6	3	0	0.00077526
1	15	gimi	IMI	GEN	6	4	0	0.00277526
1	15	gstr	GEN	STR	0	1	0	0.001423958
1	15	gstr	GEN	STR	0	2	0	0.001423958
1	15	gstr	GEN	STR	0	3	0	0.000423958
1	15	gstr	GEN	STR	0	4	0	0.001423958
1	15	gstr	GEN	STR	0	5	0	0.001423958
1	15	gstr	GEN	STR	0	6	0	0.001423958
1	15	gstr	GEN	STR	0	7	0	0.001423958
1	15	gstr	GEN	STR	0	8	0	0.001423958
1	15	gstr	GEN	STR	0.25	1	0	0.000423958
1	15	gstr	GEN	STR	0.25	2	0	0.002423958
1	15	gstr	GEN	STR	0.25	3	0	0.002423958
1	15	gstr	GEN	STR	0.25	4	0	0.001423958
1	15	gstr	GEN	STR	0.25	5	0	0.000423958
1	15	gstr	GEN	STR	0.25	6	0	0.000423958
1	15	gstr	GEN	STR	0.25	7	0	0.000423958
1	15	gstr	GEN	STR	0.25	8	0	0.000423958
1	15	gstr	GEN	STR	0.5	1	0	0.000423958
1	15	gstr	GEN	STR	0.5	2	0	0.000423958
1	15	gstr	GEN	STR	0.5	3	0	0.001423958
1	15	gstr	GEN	STR	0.5	4	0	0.002423958
1	15	gstr	GEN	STR	0.5	5	0	0.000423958
1	15	gstr	GEN	STR	0.5	6	0	0.001423958
1	15	gstr	GEN	STR	0.5	7	0	0.002423958
1	15	gstr	GEN	STR	0.5	8	0	0.000423958
1	15	gstr	GEN	STR	0.75	1	0	0.000423958
1	15	gstr	GEN	STR	0.75	2	0	0.003423958
1	15	gstr	GEN	STR	0.75	3	0	0.000423958
1	15	gstr	GEN	STR	0.75	4	0	0.001423958
1	15	gstr	GEN	STR	0.75	5	0	0.002423958
1	15	gstr	GEN	STR	0.75	6	0	0.016423958
1	15	gstr	GEN	STR	0.75	7	0	0.002423958
1	15	gstr	GEN	STR	0.75	8	0	0.000423958
1	15	gstr	GEN	STR	1	1	0	0.001423958
1	15	gstr	GEN	STR	1	2	0	0.000423958
1	15	gstr	GEN	STR	1	3	0	0.001423958
1	15	gstr	GEN	STR	1	4	0	0.000423958
1	15	gstr	GEN	STR	1	5	0	0.002423958
1	15	gstr	GEN	STR	1	6	0	0.001423958
1	15	gstr	GEN	STR	1	7	0	0.000423958
1	15	gstr	GEN	STR	1	8	0	0.000423958
1	15	gstr	GEN	STR	6	1	0	0.001423958
1	15	gstr	GEN	STR	6	2	0	0.001423958
1	15	gstr	GEN	STR	6	3	0	0.001423958
1	15	gstr	GEN	STR	6	4	0	0.002423958
1	15	scip	CIP	STR	0	9	0	0.000883073
1	15	scip	CIP	STR	0	10	0	0.000883073
1	15	scip	CIP	STR	0	11	0	0.001883073
1	15	scip	CIP	STR	0	12	0	0.000883073
1	15	scip	CIP	STR	0	13	0	0.001883073
1	15	scip	CIP	STR	0	14	1	0.000883073
1	15	scip	CIP	STR	0	15	0	0.001883073
1	15	scip	CIP	STR	0	16	0	0.000883073
1	15	scip	CIP	STR	0.25	9	0	0.001883073
1	15	scip	CIP	STR	0.25	10	0	0.003883073
1	15	scip	CIP	STR	0.25	11	0	0.001883073
1	15	scip	CIP	STR	0.25	12	0	0.001883073
1	15	scip	CIP	STR	0.25	13	0	0.000116927
1	15	scip	CIP	STR	0.25	14	0	0.002883073
1	15	scip	CIP	STR	0.25	15	0	0.001883073
1	15	scip	CIP	STR	0.25	16	1	0.001883073
1	15	scip	CIP	STR	0.5	9	0	0.000883073
1	15	scip	CIP	STR	0.5	10	0	0.001883073
1	15	scip	CIP	STR	0.5	11	0	0.002883073
1	15	scip	CIP	STR	0.5	12	0	0.002883073
1	15	scip	CIP	STR	0.5	13	0	0.000883073
1	15	scip	CIP	STR	0.5	14	0	0.000116927
1	15	scip	CIP	STR	0.5	15	0	0.000883073
1	15	scip	CIP	STR	0.5	16	0	0.001883073
1	15	scip	CIP	STR	0.75	9	0	0.000883073
1	15	scip	CIP	STR	0.75	10	0	0.001883073
1	15	scip	CIP	STR	0.75	11	0	0.001883073
1	15	scip	CIP	STR	0.75	12	0	0.003883073
1	15	scip	CIP	STR	0.75	13	0	0.001883073
1	15	scip	CIP	STR	0.75	14	0	0.003883073
1	15	scip	CIP	STR	0.75	15	0	0.000883073
1	15	scip	CIP	STR	0.75	16	0	0.000883073
1	15	scip	CIP	STR	1	9	0	0.001883073
1	15	scip	CIP	STR	1	10	0	0.001883073
1	15	scip	CIP	STR	1	11	0	0.001883073
1	15	scip	CIP	STR	1	12	0	0.000883073
1	15	scip	CIP	STR	1	13	0	0.002883073
1	15	scip	CIP	STR	1	14	0	0.001883073
1	15	scip	CIP	STR	1	15	0	0.002883073
1	15	scip	CIP	STR	1	16	0	0.001883073
1	15	scip	CIP	STR	6	1	0	0.009883073
1	15	scip	CIP	STR	6	2	0	0.001883073
1	15	scip	CIP	STR	6	3	0	0.002883073
1	15	scip	CIP	STR	6	4	0	0.002883073
1	15	scip	CIP	STR	6	5	0	0.002883073
1	15	scip	CIP	STR	6	5	0	0.002883073
1	15	scip	CIP	STR	6	6	0	0.001883073
1	15	scip	CIP	STR	6	6	0	0.001883073
1	15	scip	CIP	STR	6	7	0	0.002883073
1	15	scip	CIP	STR	6	7	0	0.002883073
1	15	scip	CIP	STR	6	8	0	0.001883073
1	15	scip	CIP	STR	6	8	0	0.001883073
1	15	sdor	DOR	STR	0	1	0	0.001341667
1	15	sdor	DOR	STR	0	2	0	0.000341667
1	15	sdor	DOR	STR	0	3	0	0.000341667
1	15	sdor	DOR	STR	0	4	0	0.000541667
1	15	sdor	DOR	STR	0	5	0	0.000341667
1	15	sdor	DOR	STR	0	6	0	0.000341667
1	15	sdor	DOR	STR	0	7	0	0.000341667
1	15	sdor	DOR	STR	0	8	0	0.001341667
1	15	sdor	DOR	STR	0.25	1	0	0.000341667
1	15	sdor	DOR	STR	0.25	2	0	0.000658333
1	15	sdor	DOR	STR	0.25	3	0	0.000658333
1	15	sdor	DOR	STR	0.25	4	0	0.000341667
1	15	sdor	DOR	STR	0.25	5	0	0.000341667
1	15	sdor	DOR	STR	0.25	6	0	0.000341667
1	15	sdor	DOR	STR	0.25	7	0	0.001341667
1	15	sdor	DOR	STR	0.25	8	0	0.000341667
1	15	sdor	DOR	STR	0.5	1	0	0.000341667
1	15	sdor	DOR	STR	0.5	2	0	0.000341667
1	15	sdor	DOR	STR	0.5	3	0	0.000658333
1	15	sdor	DOR	STR	0.5	4	0	0.000341667
1	15	sdor	DOR	STR	0.5	5	0	0.000341667
1	15	sdor	DOR	STR	0.5	6	0	0.001341667
1	15	sdor	DOR	STR	0.5	7	0	0.000341667
1	15	sdor	DOR	STR	0.5	8	0	0.000341667
1	15	sdor	DOR	STR	0.75	1	0	0.000341667
1	15	sdor	DOR	STR	0.75	2	0	0.001341667
1	15	sdor	DOR	STR	0.75	3	0	0.000658333
1	15	sdor	DOR	STR	0.75	4	0	0.000341667
1	15	sdor	DOR	STR	0.75	5	0	0.002658333
1	15	sdor	DOR	STR	0.75	6	0	0.001341667
1	15	sdor	DOR	STR	0.75	7	0	0.000341667
1	15	sdor	DOR	STR	0.75	8	0	0.001341667
1	15	sdor	DOR	STR	1	1	0	0.000341667
1	15	sdor	DOR	STR	1	2	0	0.001341667
1	15	sdor	DOR	STR	1	3	0	0.001341667
1	15	sdor	DOR	STR	1	4	0	0.000341667
1	15	sdor	DOR	STR	1	5	0	0.000341667
1	15	sdor	DOR	STR	1	6	0	0.000341667
1	15	sdor	DOR	STR	1	7	0	0.000341667
1	15	sdor	DOR	STR	1	8	0	0.000341667
1	15	sdor	DOR	STR	6	1	0	0.000658333
1	15	sdor	DOR	STR	6	1	0	0.000658333
1	15	sdor	DOR	STR	6	2	0	0.001341667
1	15	sdor	DOR	STR	6	2	0	0.001341667
1	15	sdor	DOR	STR	6	3	0	0.001341667
1	15	sdor	DOR	STR	6	3	0	0.001341667
1	15	sdor	DOR	STR	6	4	0	0.000341667
1	15	sdor	DOR	STR	6	4	0	0.000341667
1	15	sdor	DOR	STR	6	5	0	0.000341667
1	15	sdor	DOR	STR	6	6	0	0.000658333
1	15	sdor	DOR	STR	6	7	0	0.000341667
1	15	sdor	DOR	STR	6	8	0	0.000341667
1	15	simi	IMI	STR	0	1	0	0.000883073
1	15	simi	IMI	STR	0	2	0	0.000883073
1	15	simi	IMI	STR	0	3	0	0.001883073
1	15	simi	IMI	STR	0	4	0	0.000883073
1	15	simi	IMI	STR	0	5	0	0.001883073
1	15	simi	IMI	STR	0	6	0	0.000883073
1	15	simi	IMI	STR	0	7	0	0.000883073
1	15	simi	IMI	STR	0	8	0	0.000883073
1	15	simi	IMI	STR	0.25	1	0	0.001883073
1	15	simi	IMI	STR	0.25	2	0	0.000116927
1	15	simi	IMI	STR	0.25	3	0	0.002883073
1	15	simi	IMI	STR	0.25	4	0	0.000116927
1	15	simi	IMI	STR	0.25	5	0	0.000116927
1	15	simi	IMI	STR	0.25	6	0	0.000883073
1	15	simi	IMI	STR	0.25	7	0	0.001883073
1	15	simi	IMI	STR	0.25	8	0	0.000883073
1	15	simi	IMI	STR	0.5	1	0	0.001883073
1	15	simi	IMI	STR	0.5	2	0	0.000883073
1	15	simi	IMI	STR	0.5	3	0	0.001883073
1	15	simi	IMI	STR	0.5	4	0	0.000883073
1	15	simi	IMI	STR	0.5	5	0	0.000883073
1	15	simi	IMI	STR	0.5	6	0	0.000116927
1	15	simi	IMI	STR	0.5	7	0	0.001883073
1	15	simi	IMI	STR	0.5	8	0	0.001883073
1	15	simi	IMI	STR	0.75	1	0	0.000883073
1	15	simi	IMI	STR	0.75	2	0	0.000883073
1	15	simi	IMI	STR	0.75	3	0	0.000883073
1	15	simi	IMI	STR	0.75	4	0	0.001883073
1	15	simi	IMI	STR	0.75	5	0	0.000883073
1	15	simi	IMI	STR	0.75	6	0	0.001883073
1	15	simi	IMI	STR	0.75	7	0	0.002883073
1	15	simi	IMI	STR	0.75	8	0	0.000116927
1	15	simi	IMI	STR	1	1	0	0.001883073
1	15	simi	IMI	STR	1	2	0	0.001883073
1	15	simi	IMI	STR	1	3	0	0.000883073
1	15	simi	IMI	STR	1	4	0	0.001883073
1	15	simi	IMI	STR	1	5	0	0.000883073
1	15	simi	IMI	STR	1	6	0	0.001883073
1	15	simi	IMI	STR	1	7	0	0.001883073
1	15	simi	IMI	STR	1	8	0	0.001883073
1	15	simi	IMI	STR	6	1	0	0.009883073
1	15	simi	IMI	STR	6	1	0	0.009883073
1	15	simi	IMI	STR	6	2	0	0.001883073
1	15	simi	IMI	STR	6	2	0	0.001883073
1	15	simi	IMI	STR	6	3	0	0.002883073
1	15	simi	IMI	STR	6	3	0	0.002883073
1	15	simi	IMI	STR	6	4	0	0.002883073
1	15	simi	IMI	STR	6	4	0	0.002883073
1	15	simi	IMI	STR	6	5	0	0.002883073
1	15	simi	IMI	STR	6	6	0	0.001883073
1	15	simi	IMI	STR	6	7	0	0.002883073
1	15	simi	IMI	STR	6	8	0	0.001883073
1	15	spit	PIT	STR	0	9	0	0.000341667
1	15	spit	PIT	STR	0	10	0	0.000341667
1	15	spit	PIT	STR	0	11	0	0.000341667
1	15	spit	PIT	STR	0	12	0	0.001341667
1	15	spit	PIT	STR	0	13	0	0.000341667
1	15	spit	PIT	STR	0	14	0	5.83E-05
1	15	spit	PIT	STR	0	15	0	0.000341667
1	15	spit	PIT	STR	0	16	0	0.000341667
1	15	spit	PIT	STR	0.25	9	0	0.000341667
1	15	spit	PIT	STR	0.25	10	0	0.001341667
1	15	spit	PIT	STR	0.25	11	0	0.000341667
1	15	spit	PIT	STR	0.25	12	0	0.002341667
1	15	spit	PIT	STR	0.25	13	0	0.001341667
1	15	spit	PIT	STR	0.25	14	0	0.003341667
1	15	spit	PIT	STR	0.25	15	0	0.002341667
1	15	spit	PIT	STR	0.25	16	0	0.000341667
1	15	spit	PIT	STR	0.5	9	0	0.000341667
1	15	spit	PIT	STR	0.5	10	0	0.000341667
1	15	spit	PIT	STR	0.5	11	0	0.000341667
1	15	spit	PIT	STR	0.5	12	0	0.000341667
1	15	spit	PIT	STR	0.5	13	1	0.000341667
1	15	spit	PIT	STR	0.5	14	0	0.000341667
1	15	spit	PIT	STR	0.5	15	1	0.000658333
1	15	spit	PIT	STR	0.5	16	0	0.002341667
1	15	spit	PIT	STR	0.75	9	1	0.001341667
1	15	spit	PIT	STR	0.75	10	0	0.000341667
1	15	spit	PIT	STR	0.75	11	0	0.002341667
1	15	spit	PIT	STR	0.75	12	0	0.000341667
1	15	spit	PIT	STR	0.75	13	1	0.001341667
1	15	spit	PIT	STR	0.75	14	1	0.001341667
1	15	spit	PIT	STR	0.75	15	1	0.000658333
1	15	spit	PIT	STR	0.75	16	0	0.001341667
1	15	spit	PIT	STR	1	9	1	0.000341667
1	15	spit	PIT	STR	1	10	1	0.002341667
1	15	spit	PIT	STR	1	11	1	0.002341667
1	15	spit	PIT	STR	1	12	1	0.001341667
1	15	spit	PIT	STR	1	13	1	0.000658333
1	15	spit	PIT	STR	1	14	0	0.001341667
1	15	spit	PIT	STR	1	15	0	0.003341667
1	15	spit	PIT	STR	1	16	1	0.001341667
1	15	spit	PIT	STR	6	1	0	0.000658333
1	15	spit	PIT	STR	6	2	0	0.001341667
1	15	spit	PIT	STR	6	3	0	0.001341667
1	15	spit	PIT	STR	6	4	0	0.000341667
1	15	spit	PIT	STR	6	5	0	0.000341667
1	15	spit	PIT	STR	6	5	0	0.000341667
1	15	spit	PIT	STR	6	6	0	0.000658333
1	15	spit	PIT	STR	6	6	0	0.000658333
1	15	spit	PIT	STR	6	7	0	0.000341667
1	15	spit	PIT	STR	6	7	0	0.000341667
1	15	spit	PIT	STR	6	8	0	0.000341667
1	15	spit	PIT	STR	6	8	0	0.000341667
1	15	tcar	CAR	TIC	0	9	0	0.007
1	15	tcar	CAR	TIC	0	10	0	0.004
1	15	tcar	CAR	TIC	0	11	0	0.001
1	15	tcar	CAR	TIC	0	12	0	0.002
1	15	tcar	CAR	TIC	0	13	1	0.004
1	15	tcar	CAR	TIC	0	14	0	0.003
1	15	tcar	CAR	TIC	0	15	0	0.001
1	15	tcar	CAR	TIC	0	16	0	0.005
1	15	tcar	CAR	TIC	0.25	9	0	0.006
1	15	tcar	CAR	TIC	0.25	10	0	0.002
1	15	tcar	CAR	TIC	0.25	11	0	0.002
1	15	tcar	CAR	TIC	0.25	12	0	0.004
1	15	tcar	CAR	TIC	0.25	13	0	0.004
1	15	tcar	CAR	TIC	0.25	14	0	0.001
1	15	tcar	CAR	TIC	0.25	15	0	0.003
1	15	tcar	CAR	TIC	0.25	16	0	0.017
1	15	tcar	CAR	TIC	0.5	9	0	0
1	15	tcar	CAR	TIC	0.5	10	0	0.008
1	15	tcar	CAR	TIC	0.5	11	0	0.004
1	15	tcar	CAR	TIC	0.5	12	0	0.012
1	15	tcar	CAR	TIC	0.5	13	0	0.003
1	15	tcar	CAR	TIC	0.5	14	0	0.004
1	15	tcar	CAR	TIC	0.5	15	1	0
1	15	tcar	CAR	TIC	0.5	16	0	0
1	15	tcar	CAR	TIC	0.75	9	0	0.003
1	15	tcar	CAR	TIC	0.75	10	0	0.001
1	15	tcar	CAR	TIC	0.75	11	0	0.002
1	15	tcar	CAR	TIC	0.75	12	0	0.003
1	15	tcar	CAR	TIC	0.75	13	0	0.003
1	15	tcar	CAR	TIC	0.75	14	0	0.004
1	15	tcar	CAR	TIC	0.75	15	0	0.01
1	15	tcar	CAR	TIC	0.75	16	0	0.003
1	15	tcar	CAR	TIC	1	9	0	0.003
1	15	tcar	CAR	TIC	1	10	0	0
1	15	tcar	CAR	TIC	1	11	0	0.008
1	15	tcar	CAR	TIC	1	12	0	0.006
1	15	tcar	CAR	TIC	1	13	0	0.005
1	15	tcar	CAR	TIC	1	14	0	0.003
1	15	tcar	CAR	TIC	1	15	0	0.013
1	15	tcar	CAR	TIC	1	16	0	0.006
1	15	tcar	CAR	TIC	6	5	0	0.001
1	15	tcar	CAR	TIC	6	6	0	0.005
1	15	tcar	CAR	TIC	6	7	0	0.006
1	15	tcar	CAR	TIC	6	8	0	0.005
1	15	tcef	CEF	TIC	0	9	0	0.003
1	15	tcef	CEF	TIC	0	10	0	0.003
1	15	tcef	CEF	TIC	0	11	0	0.006
1	15	tcef	CEF	TIC	0	12	0	0.01
1	15	tcef	CEF	TIC	0	13	0	0.003
1	15	tcef	CEF	TIC	0	14	0	0.009
1	15	tcef	CEF	TIC	0	15	0	0
1	15	tcef	CEF	TIC	0	16	0	0.02
1	15	tcef	CEF	TIC	0.25	9	0	0.004
1	15	tcef	CEF	TIC	0.25	10	0	0.009
1	15	tcef	CEF	TIC	0.25	11	0	0.006
1	15	tcef	CEF	TIC	0.25	12	0	0.015
1	15	tcef	CEF	TIC	0.25	13	0	0.004
1	15	tcef	CEF	TIC	0.25	14	0	0.004
1	15	tcef	CEF	TIC	0.25	15	0	0.001
1	15	tcef	CEF	TIC	0.25	16	0	0.003
1	15	tcef	CEF	TIC	0.5	9	0	0.006
1	15	tcef	CEF	TIC	0.5	10	0	0.001
1	15	tcef	CEF	TIC	0.5	11	0	0.002
1	15	tcef	CEF	TIC	0.5	12	0	0.003
1	15	tcef	CEF	TIC	0.5	13	0	0.002
1	15	tcef	CEF	TIC	0.5	14	0	0.001
1	15	tcef	CEF	TIC	0.5	15	0	0.006
1	15	tcef	CEF	TIC	0.5	16	0	0.006
1	15	tcef	CEF	TIC	0.75	9	0	0.008
1	15	tcef	CEF	TIC	0.75	10	0	0.005
1	15	tcef	CEF	TIC	0.75	11	0	0.002
1	15	tcef	CEF	TIC	0.75	12	0	0.001
1	15	tcef	CEF	TIC	0.75	13	0	0.001
1	15	tcef	CEF	TIC	0.75	14	0	0.003
1	15	tcef	CEF	TIC	0.75	15	0	0
1	15	tcef	CEF	TIC	0.75	16	0	0.003
1	15	tcef	CEF	TIC	1	9	0	0
1	15	tcef	CEF	TIC	1	10	0	0.008
1	15	tcef	CEF	TIC	1	11	0	0.002
1	15	tcef	CEF	TIC	1	12	0	0.003
1	15	tcef	CEF	TIC	1	13	0	0
1	15	tcef	CEF	TIC	1	14	0	0.008
1	15	tcef	CEF	TIC	1	15	0	0.009
1	15	tcef	CEF	TIC	1	16	0	0.007
1	15	tcef	CEF	TIC	6	5	0	0.006
1	15	tcef	CEF	TIC	6	6	0	0
1	15	tcef	CEF	TIC	6	7	0	0
1	15	tcef	CEF	TIC	6	8	0	0.001
1	15	tcez	CEZ	TIC	0	9	0	0.005
1	15	tcez	CEZ	TIC	0	10	0	0.001
1	15	tcez	CEZ	TIC	0	11	0	0.003
1	15	tcez	CEZ	TIC	0	12	0	0.006
1	15	tcez	CEZ	TIC	0	13	0	0.004
1	15	tcez	CEZ	TIC	0	14	0	0.002
1	15	tcez	CEZ	TIC	0	15	0	0.013
1	15	tcez	CEZ	TIC	0	16	0	0.006
1	15	tcez	CEZ	TIC	0.25	9	0	0.002
1	15	tcez	CEZ	TIC	0.25	10	0	0
1	15	tcez	CEZ	TIC	0.25	11	0	0.005
1	15	tcez	CEZ	TIC	0.25	12	0	0
1	15	tcez	CEZ	TIC	0.25	13	0	0.005
1	15	tcez	CEZ	TIC	0.25	14	0	0.006
1	15	tcez	CEZ	TIC	0.25	15	0	0.004
1	15	tcez	CEZ	TIC	0.25	16	0	0.003
1	15	tcez	CEZ	TIC	0.5	9	0	0.004
1	15	tcez	CEZ	TIC	0.5	10	0	0.004
1	15	tcez	CEZ	TIC	0.5	11	0	0.007
1	15	tcez	CEZ	TIC	0.5	12	0	0.003
1	15	tcez	CEZ	TIC	0.5	13	0	0.003
1	15	tcez	CEZ	TIC	0.5	14	0	0.001
1	15	tcez	CEZ	TIC	0.5	15	0	0.002
1	15	tcez	CEZ	TIC	0.5	16	0	0.007
1	15	tcez	CEZ	TIC	0.75	9	0	0.013
1	15	tcez	CEZ	TIC	0.75	10	1	0
1	15	tcez	CEZ	TIC	0.75	11	0	0.003
1	15	tcez	CEZ	TIC	0.75	12	0	0.004
1	15	tcez	CEZ	TIC	0.75	13	0	0.005
1	15	tcez	CEZ	TIC	0.75	14	0	0.001
1	15	tcez	CEZ	TIC	0.75	15	0	0.003
1	15	tcez	CEZ	TIC	0.75	16	0	0.005
1	15	tcez	CEZ	TIC	1	9	0	0.003
1	15	tcez	CEZ	TIC	1	10	0	0.004
1	15	tcez	CEZ	TIC	1	11	0	0.012
1	15	tcez	CEZ	TIC	1	12	0	0.002
1	15	tcez	CEZ	TIC	1	13	0	0.005
1	15	tcez	CEZ	TIC	1	14	0	0.004
1	15	tcez	CEZ	TIC	1	15	0	0.002
1	15	tcez	CEZ	TIC	1	16	0	0.001
1	15	tcez	CEZ	TIC	6	5	0	0.01
1	15	tcez	CEZ	TIC	6	6	0	0.007
1	15	tcez	CEZ	TIC	6	7	0	0.001
1	15	tcez	CEZ	TIC	6	8	0	0.002
1	15	tcip	CIP	TIC	0	1	0	0.002
1	15	tcip	CIP	TIC	0	2	0	0.014
1	15	tcip	CIP	TIC	0	3	0	0.009
1	15	tcip	CIP	TIC	0	4	0	0.018
1	15	tcip	CIP	TIC	0	5	0	0.003
1	15	tcip	CIP	TIC	0	6	0	0.011
1	15	tcip	CIP	TIC	0	7	0	0.001
1	15	tcip	CIP	TIC	0	8	0	0.004
1	15	tcip	CIP	TIC	0.25	1	0	0.01
1	15	tcip	CIP	TIC	0.25	2	0	0.004
1	15	tcip	CIP	TIC	0.25	3	0	0.007
1	15	tcip	CIP	TIC	0.25	4	0	0.001
1	15	tcip	CIP	TIC	0.25	5	0	0.01
1	15	tcip	CIP	TIC	0.25	6	0	0.004
1	15	tcip	CIP	TIC	0.25	7	0	0.003
1	15	tcip	CIP	TIC	0.25	8	0	0.002
1	15	tcip	CIP	TIC	0.5	1	0	0.009
1	15	tcip	CIP	TIC	0.5	2	0	0.003
1	15	tcip	CIP	TIC	0.5	3	0	0.012
1	15	tcip	CIP	TIC	0.5	4	0	0.006
1	15	tcip	CIP	TIC	0.5	5	0	0.002
1	15	tcip	CIP	TIC	0.5	6	0	0.003
1	15	tcip	CIP	TIC	0.5	7	0	0.006
1	15	tcip	CIP	TIC	0.5	8	0	0.012
1	15	tcip	CIP	TIC	0.75	1	0	0.003
1	15	tcip	CIP	TIC	0.75	2	0	0.008
1	15	tcip	CIP	TIC	0.75	3	0	0.002
1	15	tcip	CIP	TIC	0.75	4	0	0.002
1	15	tcip	CIP	TIC	0.75	5	0	0.003
1	15	tcip	CIP	TIC	0.75	6	0	0.007
1	15	tcip	CIP	TIC	0.75	7	0	0.004
1	15	tcip	CIP	TIC	0.75	8	0	0.007
1	15	tcip	CIP	TIC	1	1	0	0
1	15	tcip	CIP	TIC	1	2	0	0.013
1	15	tcip	CIP	TIC	1	3	0	0.002
1	15	tcip	CIP	TIC	1	4	0	0.001
1	15	tcip	CIP	TIC	1	5	0	0.001
1	15	tcip	CIP	TIC	1	6	0	0
1	15	tcip	CIP	TIC	1	7	0	0.001
1	15	tcip	CIP	TIC	1	8	0	0.003
1	15	tcip	CIP	TIC	6	1	0	0
1	15	tcip	CIP	TIC	6	2	0	0.011
1	15	tcip	CIP	TIC	6	3	0	0.002
1	15	tcip	CIP	TIC	6	4	0	0.007
1	15	tdor	DOR	TIC	0	9	0	0.006
1	15	tdor	DOR	TIC	0	10	0	0.002
1	15	tdor	DOR	TIC	0	11	0	0.021
1	15	tdor	DOR	TIC	0	12	0	0.007
1	15	tdor	DOR	TIC	0	13	1	0.013
1	15	tdor	DOR	TIC	0	14	0	0.001
1	15	tdor	DOR	TIC	0	15	0	0.006
1	15	tdor	DOR	TIC	0	16	0	0.006
1	15	tdor	DOR	TIC	0.25	9	0	0.007
1	15	tdor	DOR	TIC	0.25	10	0	0.006
1	15	tdor	DOR	TIC	0.25	11	0	0.006
1	15	tdor	DOR	TIC	0.25	12	1	0.003
1	15	tdor	DOR	TIC	0.25	13	1	0.002
1	15	tdor	DOR	TIC	0.25	14	0	0.005
1	15	tdor	DOR	TIC	0.25	15	0	0.016
1	15	tdor	DOR	TIC	0.25	16	0	0.003
1	15	tdor	DOR	TIC	0.5	9	0	0.007
1	15	tdor	DOR	TIC	0.5	10	1	0.011
1	15	tdor	DOR	TIC	0.5	11	0	0.003
1	15	tdor	DOR	TIC	0.5	12	0	0.004
1	15	tdor	DOR	TIC	0.5	13	0	0.003
1	15	tdor	DOR	TIC	0.5	14	0	0
1	15	tdor	DOR	TIC	0.5	15	0	0.022
1	15	tdor	DOR	TIC	0.5	16	0	0.003
1	15	tdor	DOR	TIC	0.75	9	0	0.009
1	15	tdor	DOR	TIC	0.75	10	0	0.001
1	15	tdor	DOR	TIC	0.75	11	0	0.02
1	15	tdor	DOR	TIC	0.75	12	0	0.006
1	15	tdor	DOR	TIC	0.75	13	0	0.002
1	15	tdor	DOR	TIC	0.75	14	0	0.01
1	15	tdor	DOR	TIC	0.75	15	0	0.003
1	15	tdor	DOR	TIC	0.75	16	0	0.014
1	15	tdor	DOR	TIC	1	9	0	0.013
1	15	tdor	DOR	TIC	1	10	1	0.008
1	15	tdor	DOR	TIC	1	11	1	0.006
1	15	tdor	DOR	TIC	1	12	0	0.003
1	15	tdor	DOR	TIC	1	13	0	0.017
1	15	tdor	DOR	TIC	1	14	1	0.005
1	15	tdor	DOR	TIC	1	15	0	0
1	15	tdor	DOR	TIC	1	16	0	0.005
1	15	tdor	DOR	TIC	6	5	0	0.009
1	15	tdor	DOR	TIC	6	6	0	0.009
1	15	tdor	DOR	TIC	6	7	0	0.002
1	15	tdor	DOR	TIC	6	8	0	0.001
1	15	tgen	TIC	GEN	0	1	0	0.001
1	15	tgen	TIC	GEN	0	2	0	0.016
1	15	tgen	TIC	GEN	0	3	0	0.011
1	15	tgen	TIC	GEN	0	4	0	0.004
1	15	tgen	TIC	GEN	0	5	0	0.004
1	15	tgen	TIC	GEN	0	6	0	0.001
1	15	tgen	TIC	GEN	0	7	0	0.004
1	15	tgen	TIC	GEN	0	8	0	0.007
1	15	tgen	TIC	GEN	0.25	1	0	0.005
1	15	tgen	TIC	GEN	0.25	2	0	0.001
1	15	tgen	TIC	GEN	0.25	3	0	0.012
1	15	tgen	TIC	GEN	0.25	4	0	0.006
1	15	tgen	TIC	GEN	0.25	5	0	0.001
1	15	tgen	TIC	GEN	0.25	6	0	0.007
1	15	tgen	TIC	GEN	0.25	7	0	0.02
1	15	tgen	TIC	GEN	0.25	8	0	0.004
1	15	tgen	TIC	GEN	0.5	1	1	0.002
1	15	tgen	TIC	GEN	0.5	2	1	0.002
1	15	tgen	TIC	GEN	0.5	3	0	0.006
1	15	tgen	TIC	GEN	0.5	4	0	0.018
1	15	tgen	TIC	GEN	0.5	5	1	0.004
1	15	tgen	TIC	GEN	0.5	6	0	0.008
1	15	tgen	TIC	GEN	0.5	7	1	0.001
1	15	tgen	TIC	GEN	0.5	8	1	0.015
1	15	tgen	TIC	GEN	0.75	1	0	0.001
1	15	tgen	TIC	GEN	0.75	2	0	0.011
1	15	tgen	TIC	GEN	0.75	3	0	0.003
1	15	tgen	TIC	GEN	0.75	4	0	0.009
1	15	tgen	TIC	GEN	0.75	5	0	0.007
1	15	tgen	TIC	GEN	0.75	6	0	0.001
1	15	tgen	TIC	GEN	0.75	7	0	0.017
1	15	tgen	TIC	GEN	0.75	8	0	0.011
1	15	tgen	TIC	GEN	1	1	0	0.004
1	15	tgen	TIC	GEN	1	2	0	0.004
1	15	tgen	TIC	GEN	1	3	0	0.002
1	15	tgen	TIC	GEN	1	4	0	0.006
1	15	tgen	TIC	GEN	1	5	0	0.001
1	15	tgen	TIC	GEN	1	6	0	0.003
1	15	tgen	TIC	GEN	1	7	0	0.003
1	15	tgen	TIC	GEN	1	8	0	0.011
1	15	tgen	TIC	GEN	6	1	0	0.003
1	15	tgen	TIC	GEN	6	2	0	0.003
1	15	tgen	TIC	GEN	6	3	0	0.007
1	15	tgen	TIC	GEN	6	4	0	0.003
1	15	tpit	PIT	TIC	0	9	0	0.005
1	15	tpit	PIT	TIC	0	10	0	0.005
1	15	tpit	PIT	TIC	0	11	0	0.001
1	15	tpit	PIT	TIC	0	12	0	0.003
1	15	tpit	PIT	TIC	0	13	0	0.006
1	15	tpit	PIT	TIC	0	14	0	0.002
1	15	tpit	PIT	TIC	0	15	0	0.003
1	15	tpit	PIT	TIC	0	16	0	0.001
1	15	tpit	PIT	TIC	0.25	9	0	0.009
1	15	tpit	PIT	TIC	0.25	10	0	0.009
1	15	tpit	PIT	TIC	0.25	11	0	0.003
1	15	tpit	PIT	TIC	0.25	12	0	0.013
1	15	tpit	PIT	TIC	0.25	13	0	0.003
1	15	tpit	PIT	TIC	0.25	14	0	0.008
1	15	tpit	PIT	TIC	0.25	15	1	0.005
1	15	tpit	PIT	TIC	0.25	16	0	0.002
1	15	tpit	PIT	TIC	0.5	9	0	0.001
1	15	tpit	PIT	TIC	0.5	10	0	0.002
1	15	tpit	PIT	TIC	0.5	11	0	0.003
1	15	tpit	PIT	TIC	0.5	12	0	0.002
1	15	tpit	PIT	TIC	0.5	13	0	0.001
1	15	tpit	PIT	TIC	0.5	14	0	0.003
1	15	tpit	PIT	TIC	0.5	15	0	0.005
1	15	tpit	PIT	TIC	0.5	16	0	0.002
1	15	tpit	PIT	TIC	0.75	9	0	0.013
1	15	tpit	PIT	TIC	0.75	10	0	0.002
1	15	tpit	PIT	TIC	0.75	11	0	0.007
1	15	tpit	PIT	TIC	0.75	12	0	0.006
1	15	tpit	PIT	TIC	0.75	13	0	0.006
1	15	tpit	PIT	TIC	0.75	14	0	0.013
1	15	tpit	PIT	TIC	0.75	15	0	0
1	15	tpit	PIT	TIC	0.75	16	0	0
1	15	tpit	PIT	TIC	1	9	0	0.001
1	15	tpit	PIT	TIC	1	10	0	0
1	15	tpit	PIT	TIC	1	11	0	0.005
1	15	tpit	PIT	TIC	1	12	0	0.014
1	15	tpit	PIT	TIC	1	13	0	0.007
1	15	tpit	PIT	TIC	1	14	0	0.003
1	15	tpit	PIT	TIC	1	15	0	0.011
1	15	tpit	PIT	TIC	1	16	0	0.001
1	15	tpit	PIT	TIC	6	5	0	0.01
1	15	tpit	PIT	TIC	6	6	0	0.001
1	15	tpit	PIT	TIC	6	7	0	0.003
1	15	tpit	PIT	TIC	6	8	0	0.004
1	15	tstr	TIC	STR	0	1	0	0.001
1	15	tstr	TIC	STR	0	2	0	0.002
1	15	tstr	TIC	STR	0	3	0	0.005
1	15	tstr	TIC	STR	0	4	0	0.001
1	15	tstr	TIC	STR	0	5	0	0.019
1	15	tstr	TIC	STR	0	6	0	0.017
1	15	tstr	TIC	STR	0	7	0	0.001
1	15	tstr	TIC	STR	0	8	0	0.013
1	15	tstr	TIC	STR	0.25	1	0	0
1	15	tstr	TIC	STR	0.25	2	0	0.001
1	15	tstr	TIC	STR	0.25	3	1	0.004
1	15	tstr	TIC	STR	0.25	4	1	0.007
1	15	tstr	TIC	STR	0.25	5	0	0.006
1	15	tstr	TIC	STR	0.25	6	0	0.017
1	15	tstr	TIC	STR	0.25	7	0	0.007
1	15	tstr	TIC	STR	0.25	8	0	0.004
1	15	tstr	TIC	STR	0.5	1	0	0.003
1	15	tstr	TIC	STR	0.5	2	0	0.002
1	15	tstr	TIC	STR	0.5	3	0	0
1	15	tstr	TIC	STR	0.5	4	0	0.002
1	15	tstr	TIC	STR	0.5	5	1	0.003
1	15	tstr	TIC	STR	0.5	6	0	0.001
1	15	tstr	TIC	STR	0.5	7	0	0.007
1	15	tstr	TIC	STR	0.5	8	0	0.004
1	15	tstr	TIC	STR	0.75	1	0	0.002
1	15	tstr	TIC	STR	0.75	2	0	0.003
1	15	tstr	TIC	STR	0.75	3	0	0.004
1	15	tstr	TIC	STR	0.75	4	0	0.007
1	15	tstr	TIC	STR	0.75	5	0	0.004
1	15	tstr	TIC	STR	0.75	6	0	0.008
1	15	tstr	TIC	STR	0.75	7	1	0.01
1	15	tstr	TIC	STR	0.75	8	0	0.004
1	15	tstr	TIC	STR	1	1	0	0.001
1	15	tstr	TIC	STR	1	2	0	0.006
1	15	tstr	TIC	STR	1	3	0	0.002
1	15	tstr	TIC	STR	1	4	0	0
1	15	tstr	TIC	STR	1	5	0	0
1	15	tstr	TIC	STR	1	6	0	0
1	15	tstr	TIC	STR	1	7	0	0.001
1	15	tstr	TIC	STR	1	8	0	0.009
1	15	tstr	TIC	STR	6	1	0	0.013
1	15	tstr	TIC	STR	6	2	0	0.004
1	15	tstr	TIC	STR	6	3	0	0
1	15	tstr	TIC	STR	6	4	0	0
1	15	ttob	TIC	TOB	0	1	0	0
1	15	ttob	TIC	TOB	0	2	0	0.003
1	15	ttob	TIC	TOB	0	3	0	0.002
1	15	ttob	TIC	TOB	0	4	0	0.003
1	15	ttob	TIC	TOB	0	5	0	0.003
1	15	ttob	TIC	TOB	0	6	0	0
1	15	ttob	TIC	TOB	0	7	0	0.003
1	15	ttob	TIC	TOB	0	8	0	0.007
1	15	ttob	TIC	TOB	0.25	1	0	0.013
1	15	ttob	TIC	TOB	0.25	2	0	0.001
1	15	ttob	TIC	TOB	0.25	3	0	0.003
1	15	ttob	TIC	TOB	0.25	4	0	0.002
1	15	ttob	TIC	TOB	0.25	5	1	0
1	15	ttob	TIC	TOB	0.25	6	1	0.001
1	15	ttob	TIC	TOB	0.25	7	1	0.012
1	15	ttob	TIC	TOB	0.25	8	0	0.013
1	15	ttob	TIC	TOB	0.5	1	0	0.001
1	15	ttob	TIC	TOB	0.5	2	0	0.01
1	15	ttob	TIC	TOB	0.5	3	1	0.003
1	15	ttob	TIC	TOB	0.5	4	0	0.001
1	15	ttob	TIC	TOB	0.5	5	1	0
1	15	ttob	TIC	TOB	0.5	6	1	0.013
1	15	ttob	TIC	TOB	0.5	7	1	0
1	15	ttob	TIC	TOB	0.5	8	1	0.007
1	15	ttob	TIC	TOB	0.75	1	0	0.01
1	15	ttob	TIC	TOB	0.75	2	0	0.004
1	15	ttob	TIC	TOB	0.75	3	0	0.001
1	15	ttob	TIC	TOB	0.75	4	0	0
1	15	ttob	TIC	TOB	0.75	5	0	0.003
1	15	ttob	TIC	TOB	0.75	6	0	0.008
1	15	ttob	TIC	TOB	0.75	7	0	0.006
1	15	ttob	TIC	TOB	0.75	8	1	0.001
1	15	ttob	TIC	TOB	1	1	0	0.003
1	15	ttob	TIC	TOB	1	2	0	0.001
1	15	ttob	TIC	TOB	1	3	0	0.002
1	15	ttob	TIC	TOB	1	4	0	0.005
1	15	ttob	TIC	TOB	1	5	0	0.002
1	15	ttob	TIC	TOB	1	6	0	0.002
1	15	ttob	TIC	TOB	1	7	0	0.005
1	15	ttob	TIC	TOB	1	8	0	0.002
1	15	ttob	TIC	TOB	6	1	0	0
1	15	ttob	TIC	TOB	6	2	0	0.002
1	15	ttob	TIC	TOB	6	3	0	0.004
1	15	ttob	TIC	TOB	6	4	0	0.001
1	30	acar	CAR	AZL	0	1	0	0.004
1	30	acar	CAR	AZL	0	2	0	0.017
1	30	acar	CAR	AZL	0	3	0	0.003
1	30	acar	CAR	AZL	0	4	0	0.007
1	30	acar	CAR	AZL	0	5	0	0.01
1	30	acar	CAR	AZL	0	6	0	0.001
1	30	acar	CAR	AZL	0	7	0	0.002
1	30	acar	CAR	AZL	0	8	0	0.006
1	30	acar	CAR	AZL	0.25	1	0	0.003
1	30	acar	CAR	AZL	0.25	2	0	0.003
1	30	acar	CAR	AZL	0.25	3	0	0.002
1	30	acar	CAR	AZL	0.25	4	0	0.005
1	30	acar	CAR	AZL	0.25	5	0	0.004
1	30	acar	CAR	AZL	0.25	6	0	0.003
1	30	acar	CAR	AZL	0.25	7	0	0.005
1	30	acar	CAR	AZL	0.25	8	0	0.007
1	30	acar	CAR	AZL	0.5	1	0	0.013
1	30	acar	CAR	AZL	0.5	2	0	0.001
1	30	acar	CAR	AZL	0.5	3	0	0.01
1	30	acar	CAR	AZL	0.5	4	0	0.007
1	30	acar	CAR	AZL	0.5	5	0	0.014
1	30	acar	CAR	AZL	0.5	6	0	0.003
1	30	acar	CAR	AZL	0.5	7	0	0.005
1	30	acar	CAR	AZL	0.5	8	0	0.012
1	30	acar	CAR	AZL	0.75	1	0	0.003
1	30	acar	CAR	AZL	0.75	2	0	0.005
1	30	acar	CAR	AZL	0.75	3	0	0.003
1	30	acar	CAR	AZL	0.75	4	0	0.01
1	30	acar	CAR	AZL	0.75	5	0	0.003
1	30	acar	CAR	AZL	0.75	6	0	0.013
1	30	acar	CAR	AZL	0.75	7	0	0.004
1	30	acar	CAR	AZL	0.75	8	0	0.001
1	30	acar	CAR	AZL	1	1	0	0.001
1	30	acar	CAR	AZL	1	2	1	0.007
1	30	acar	CAR	AZL	1	3	0	0.003
1	30	acar	CAR	AZL	1	4	0	0.001
1	30	acar	CAR	AZL	1	5	0	0.001
1	30	acar	CAR	AZL	1	6	0	0.013
1	30	acar	CAR	AZL	1	7	0	0.004
1	30	acar	CAR	AZL	1	8	0	0.002
1	30	acar	CAR	AZL	6	1	0	0.005
1	30	acar	CAR	AZL	6	2	0	0.005
1	30	acar	CAR	AZL	6	3	0	0.007
1	30	acar	CAR	AZL	6	4	0	0.023
1	30	acef	CEF	AZL	0	9	0	0.019
1	30	acef	CEF	AZL	0	10	0	0.006
1	30	acef	CEF	AZL	0	11	0	0.015
1	30	acef	CEF	AZL	0	12	0	0.011
1	30	acef	CEF	AZL	0	13	0	0.012
1	30	acef	CEF	AZL	0	14	0	0.01
1	30	acef	CEF	AZL	0	15	0	0.013
1	30	acef	CEF	AZL	0	16	0	0.007
1	30	acef	CEF	AZL	0.25	9	0	0.007
1	30	acef	CEF	AZL	0.25	10	0	0.007
1	30	acef	CEF	AZL	0.25	11	0	0.009
1	30	acef	CEF	AZL	0.25	12	0	0
1	30	acef	CEF	AZL	0.25	13	0	0.011
1	30	acef	CEF	AZL	0.25	14	0	0.005
1	30	acef	CEF	AZL	0.25	15	0	0.014
1	30	acef	CEF	AZL	0.25	16	0	0.01
1	30	acef	CEF	AZL	0.5	9	0	0.008
1	30	acef	CEF	AZL	0.5	10	0	0.013
1	30	acef	CEF	AZL	0.5	11	0	0.008
1	30	acef	CEF	AZL	0.5	12	0	0.009
1	30	acef	CEF	AZL	0.5	13	0	0.006
1	30	acef	CEF	AZL	0.5	14	0	0.011
1	30	acef	CEF	AZL	0.5	15	0	0.007
1	30	acef	CEF	AZL	0.5	16	0	0.012
1	30	acef	CEF	AZL	0.75	9	0	0.012
1	30	acef	CEF	AZL	0.75	10	0	0.009
1	30	acef	CEF	AZL	0.75	11	0	0.002
1	30	acef	CEF	AZL	0.75	12	0	0.007
1	30	acef	CEF	AZL	0.75	13	0	0.011
1	30	acef	CEF	AZL	0.75	14	0	0.007
1	30	acef	CEF	AZL	0.75	15	0	0.005
1	30	acef	CEF	AZL	0.75	16	0	0.002
1	30	acef	CEF	AZL	1	9	0	0.005
1	30	acef	CEF	AZL	1	10	0	0.001
1	30	acef	CEF	AZL	1	11	0	0.011
1	30	acef	CEF	AZL	1	12	0	0.008
1	30	acef	CEF	AZL	1	13	0	0.002
1	30	acef	CEF	AZL	1	14	0	0.003
1	30	acef	CEF	AZL	1	15	0	0.003
1	30	acef	CEF	AZL	1	16	0	0.004
1	30	acef	CEF	AZL	6	5	0	0.008
1	30	acef	CEF	AZL	6	6	0	0.002
1	30	acef	CEF	AZL	6	7	0	0.005
1	30	acef	CEF	AZL	6	8	0	0.003
1	30	acez	CEZ	AZL	0	1	0	0.009
1	30	acez	CEZ	AZL	0	2	0	0.004
1	30	acez	CEZ	AZL	0	3	0	0.003
1	30	acez	CEZ	AZL	0	4	0	0.007
1	30	acez	CEZ	AZL	0	5	0	0.006
1	30	acez	CEZ	AZL	0	6	0	0.003
1	30	acez	CEZ	AZL	0	7	0	0.002
1	30	acez	CEZ	AZL	0	8	0	0.007
1	30	acez	CEZ	AZL	0.25	1	0	0
1	30	acez	CEZ	AZL	0.25	2	0	0.013
1	30	acez	CEZ	AZL	0.25	3	0	0.009
1	30	acez	CEZ	AZL	0.25	4	0	0.01
1	30	acez	CEZ	AZL	0.25	5	0	0.002
1	30	acez	CEZ	AZL	0.25	6	0	0.008
1	30	acez	CEZ	AZL	0.25	7	0	0.009
1	30	acez	CEZ	AZL	0.25	8	0	0.006
1	30	acez	CEZ	AZL	0.5	1	0	0.008
1	30	acez	CEZ	AZL	0.5	2	0	0.012
1	30	acez	CEZ	AZL	0.5	3	0	0.002
1	30	acez	CEZ	AZL	0.5	4	0	0.004
1	30	acez	CEZ	AZL	0.5	5	0	0.003
1	30	acez	CEZ	AZL	0.5	6	0	0.014
1	30	acez	CEZ	AZL	0.5	7	0	0.003
1	30	acez	CEZ	AZL	0.5	8	0	0.007
1	30	acez	CEZ	AZL	0.75	1	0	0.012
1	30	acez	CEZ	AZL	0.75	2	1	0.002
1	30	acez	CEZ	AZL	0.75	3	0	0
1	30	acez	CEZ	AZL	0.75	4	0	0.003
1	30	acez	CEZ	AZL	0.75	5	0	0.001
1	30	acez	CEZ	AZL	0.75	6	0	0.023
1	30	acez	CEZ	AZL	0.75	7	0	0.004
1	30	acez	CEZ	AZL	0.75	8	0	0.001
1	30	acez	CEZ	AZL	1	1	0	0.006
1	30	acez	CEZ	AZL	1	2	0	0.001
1	30	acez	CEZ	AZL	1	3	0	0.005
1	30	acez	CEZ	AZL	1	4	0	0.007
1	30	acez	CEZ	AZL	1	5	0	0.005
1	30	acez	CEZ	AZL	1	6	0	0.005
1	30	acez	CEZ	AZL	1	7	0	0.016
1	30	acez	CEZ	AZL	1	8	0	0
1	30	acez	CEZ	AZL	6	1	0	0.001
1	30	acez	CEZ	AZL	6	2	0	0.004
1	30	acez	CEZ	AZL	6	3	0	0.002
1	30	acez	CEZ	AZL	6	4	0	0.003
1	30	acip	CIP	AZL	0	9	0	0.016
1	30	acip	CIP	AZL	0	10	0	0.008
1	30	acip	CIP	AZL	0	11	0	0.017
1	30	acip	CIP	AZL	0	12	0	0.016
1	30	acip	CIP	AZL	0	13	1	0.005
1	30	acip	CIP	AZL	0	14	0	0.004
1	30	acip	CIP	AZL	0	15	0	0.013
1	30	acip	CIP	AZL	0	16	1	0.005
1	30	acip	CIP	AZL	0.25	9	0	0.006
1	30	acip	CIP	AZL	0.25	10	0	0.008
1	30	acip	CIP	AZL	0.25	11	0	0.003
1	30	acip	CIP	AZL	0.25	12	0	0.002
1	30	acip	CIP	AZL	0.25	13	0	0.009
1	30	acip	CIP	AZL	0.25	14	0	0.001
1	30	acip	CIP	AZL	0.25	15	0	0.004
1	30	acip	CIP	AZL	0.25	16	0	0.008
1	30	acip	CIP	AZL	0.5	9	0	0.006
1	30	acip	CIP	AZL	0.5	10	1	0.006
1	30	acip	CIP	AZL	0.5	11	0	0.006
1	30	acip	CIP	AZL	0.5	12	0	0.01
1	30	acip	CIP	AZL	0.5	13	1	0.002
1	30	acip	CIP	AZL	0.5	14	0	0.01
1	30	acip	CIP	AZL	0.5	15	0	0.001
1	30	acip	CIP	AZL	0.5	16	0	0.006
1	30	acip	CIP	AZL	0.75	9	0	0.001
1	30	acip	CIP	AZL	0.75	10	0	0.001
1	30	acip	CIP	AZL	0.75	11	0	0.006
1	30	acip	CIP	AZL	0.75	12	0	0.004
1	30	acip	CIP	AZL	0.75	13	0	0
1	30	acip	CIP	AZL	0.75	14	0	0.004
1	30	acip	CIP	AZL	0.75	15	0	0.002
1	30	acip	CIP	AZL	0.75	16	0	0.003
1	30	acip	CIP	AZL	1	9	0	0.001
1	30	acip	CIP	AZL	1	10	0	0.008
1	30	acip	CIP	AZL	1	11	0	0.001
1	30	acip	CIP	AZL	1	12	0	0.017
1	30	acip	CIP	AZL	1	13	0	0.015
1	30	acip	CIP	AZL	1	14	0	0.01
1	30	acip	CIP	AZL	1	15	0	0.009
1	30	acip	CIP	AZL	1	16	0	0.02
1	30	acip	CIP	AZL	6	5	0	0.003
1	30	acip	CIP	AZL	6	6	0	0.003
1	30	acip	CIP	AZL	6	7	0	0.005
1	30	acip	CIP	AZL	6	8	0	0.003
1	30	ador	DOR	AZL	0	9	0	0.024
1	30	ador	DOR	AZL	0	10	0	0.003
1	30	ador	DOR	AZL	0	11	0	0.023
1	30	ador	DOR	AZL	0	12	0	0.002
1	30	ador	DOR	AZL	0	13	0	0.01
1	30	ador	DOR	AZL	0	14	0	0.017
1	30	ador	DOR	AZL	0	15	0	0.003
1	30	ador	DOR	AZL	0	16	0	0.01
1	30	ador	DOR	AZL	0.25	9	0	0.004
1	30	ador	DOR	AZL	0.25	10	0	0.003
1	30	ador	DOR	AZL	0.25	11	0	0.011
1	30	ador	DOR	AZL	0.25	12	0	0.009
1	30	ador	DOR	AZL	0.25	13	0	0.004
1	30	ador	DOR	AZL	0.25	14	0	0.001
1	30	ador	DOR	AZL	0.25	15	0	0.002
1	30	ador	DOR	AZL	0.25	16	0	0.006
1	30	ador	DOR	AZL	0.5	9	0	0.007
1	30	ador	DOR	AZL	0.5	10	0	0.002
1	30	ador	DOR	AZL	0.5	11	0	0.003
1	30	ador	DOR	AZL	0.5	12	0	0.015
1	30	ador	DOR	AZL	0.5	13	0	0.009
1	30	ador	DOR	AZL	0.5	14	0	0.005
1	30	ador	DOR	AZL	0.5	15	0	0.001
1	30	ador	DOR	AZL	0.5	16	0	0.003
1	30	ador	DOR	AZL	0.75	9	0	0.002
1	30	ador	DOR	AZL	0.75	10	0	0.003
1	30	ador	DOR	AZL	0.75	11	0	0.003
1	30	ador	DOR	AZL	0.75	12	0	0.002
1	30	ador	DOR	AZL	0.75	13	0	0.007
1	30	ador	DOR	AZL	0.75	14	0	0
1	30	ador	DOR	AZL	0.75	15	0	0.001
1	30	ador	DOR	AZL	0.75	16	0	0.003
1	30	ador	DOR	AZL	1	9	0	0.005
1	30	ador	DOR	AZL	1	10	0	0.005
1	30	ador	DOR	AZL	1	11	0	0.012
1	30	ador	DOR	AZL	1	12	0	0.004
1	30	ador	DOR	AZL	1	13	0	0.001
1	30	ador	DOR	AZL	1	14	0	0.011
1	30	ador	DOR	AZL	1	15	0	0.002
1	30	ador	DOR	AZL	1	16	0	0.001
1	30	ador	DOR	AZL	6	5	0	0.004
1	30	ador	DOR	AZL	6	6	0	0
1	30	ador	DOR	AZL	6	7	0	0
1	30	ador	DOR	AZL	6	8	0	0.004
1	30	agen	AZL	GEN	0	1	0	0.001
1	30	agen	AZL	GEN	0	2	0	0.004
1	30	agen	AZL	GEN	0	3	0	0.009
1	30	agen	AZL	GEN	0	4	0	0.003
1	30	agen	AZL	GEN	0	5	0	0.006
1	30	agen	AZL	GEN	0	6	0	0.011
1	30	agen	AZL	GEN	0	7	0	0.002
1	30	agen	AZL	GEN	0	8	0	0.004
1	30	agen	AZL	GEN	0.25	1	0	0.003
1	30	agen	AZL	GEN	0.25	2	1	0.004
1	30	agen	AZL	GEN	0.25	3	0	0.012
1	30	agen	AZL	GEN	0.25	4	0	0
1	30	agen	AZL	GEN	0.25	5	1	0.002
1	30	agen	AZL	GEN	0.25	6	0	0.002
1	30	agen	AZL	GEN	0.25	7	0	0.004
1	30	agen	AZL	GEN	0.25	8	0	0.002
1	30	agen	AZL	GEN	0.5	1	1	0.004
1	30	agen	AZL	GEN	0.5	2	0	0.002
1	30	agen	AZL	GEN	0.5	3	0	0.003
1	30	agen	AZL	GEN	0.5	4	0	0.01
1	30	agen	AZL	GEN	0.5	5	1	0.007
1	30	agen	AZL	GEN	0.5	6	1	0.005
1	30	agen	AZL	GEN	0.5	7	0	0.004
1	30	agen	AZL	GEN	0.5	8	0	0.011
1	30	agen	AZL	GEN	0.75	1	0	0.007
1	30	agen	AZL	GEN	0.75	2	0	0.001
1	30	agen	AZL	GEN	0.75	3	0	0.002
1	30	agen	AZL	GEN	0.75	4	0	0.001
1	30	agen	AZL	GEN	0.75	5	0	0.006
1	30	agen	AZL	GEN	0.75	6	0	0.011
1	30	agen	AZL	GEN	0.75	7	0	0.005
1	30	agen	AZL	GEN	0.75	8	0	0.004
1	30	agen	AZL	GEN	1	1	0	0.006
1	30	agen	AZL	GEN	1	2	0	0.001
1	30	agen	AZL	GEN	1	3	0	0.001
1	30	agen	AZL	GEN	1	4	0	0
1	30	agen	AZL	GEN	1	5	0	0.001
1	30	agen	AZL	GEN	1	6	0	0.002
1	30	agen	AZL	GEN	1	7	0	0.005
1	30	agen	AZL	GEN	1	8	0	0.006
1	30	agen	AZL	GEN	6	1	0	0.024
1	30	agen	AZL	GEN	6	2	0	0.009
1	30	agen	AZL	GEN	6	3	0	0
1	30	agen	AZL	GEN	6	4	0	0.004
1	30	apit	PIT	AZL	0	1	0	0.011
1	30	apit	PIT	AZL	0	2	0	0.002
1	30	apit	PIT	AZL	0	3	0	0.011
1	30	apit	PIT	AZL	0	4	0	0.004
1	30	apit	PIT	AZL	0	5	0	0.011
1	30	apit	PIT	AZL	0	6	0	0.001
1	30	apit	PIT	AZL	0	7	0	0.002
1	30	apit	PIT	AZL	0	8	0	0.002
1	30	apit	PIT	AZL	0.25	1	0	0
1	30	apit	PIT	AZL	0.25	2	0	0
1	30	apit	PIT	AZL	0.25	3	0	0.004
[truncated: 824,369 more rows]
