# Supplementary material for: Antibiotic combination efficacy (ACE) networks for a Pseudomonas aeruginosa model
Source: PLoS Biol. 2018 Apr 30;16(4):e2004356. doi: 10.1371/journal.pbio.2004356 (PMC5945231; doi:10.1371/journal.pbio.2004356)
Supplement: S5 Data — These data were then used to infer adaptation rates in surviving replicate populations and the number of extinction events occurring per combination and treatment. (TXT) [file pbio.2004356.s020.txt]

well	season	time	comcombinationb	mono1	mono2	treatment	replicate	extinct	od
A1	1	15	gen+cip	gen	cip	3	1	0	0
A1	2	15	gen+cip	gen	cip	3	1	0	0
A1	3	15	gen+cip	gen	cip	3	1	0	0
A1	4	15	gen+cip	gen	cip	3	1	0	0
A1	5	15	gen+cip	gen	cip	3	1	0	0
A1	6	15	gen+cip	gen	cip	3	1	0	0
A1	7	15	gen+cip	gen	cip	3	1	0	0
A1	8	15	gen+cip	gen	cip	3	1	0	0
A1	9	15	gen+cip	gen	cip	3	1	0	0
A1	10	15	gen+cip	gen	cip	3	1	0	0
A1	1	30	gen+cip	gen	cip	3	1	0	0.001
A1	2	30	gen+cip	gen	cip	3	1	0	0
A1	3	30	gen+cip	gen	cip	3	1	0	0.001
A1	4	30	gen+cip	gen	cip	3	1	0	0
A1	5	30	gen+cip	gen	cip	3	1	0	0
A1	6	30	gen+cip	gen	cip	3	1	0	0
A1	7	30	gen+cip	gen	cip	3	1	0	0
A1	8	30	gen+cip	gen	cip	3	1	0	0.001
A1	9	30	gen+cip	gen	cip	3	1	0	0
A1	10	30	gen+cip	gen	cip	3	1	0	0.001
A1	1	45	gen+cip	gen	cip	3	1	0	0.001
A1	2	45	gen+cip	gen	cip	3	1	0	0.001
A1	3	45	gen+cip	gen	cip	3	1	0	0.001
A1	4	45	gen+cip	gen	cip	3	1	0	0
A1	5	45	gen+cip	gen	cip	3	1	0	0
A1	6	45	gen+cip	gen	cip	3	1	0	0
A1	7	45	gen+cip	gen	cip	3	1	0	0
A1	8	45	gen+cip	gen	cip	3	1	0	0.001
A1	9	45	gen+cip	gen	cip	3	1	0	0.001
A1	10	45	gen+cip	gen	cip	3	1	0	0
A1	1	60	gen+cip	gen	cip	3	1	0	0.003
A1	2	60	gen+cip	gen	cip	3	1	0	0.001
A1	3	60	gen+cip	gen	cip	3	1	0	0.001
A1	4	60	gen+cip	gen	cip	3	1	0	0
A1	5	60	gen+cip	gen	cip	3	1	0	0.001
A1	6	60	gen+cip	gen	cip	3	1	0	0
A1	7	60	gen+cip	gen	cip	3	1	0	0.001
A1	8	60	gen+cip	gen	cip	3	1	0	0.001
A1	9	60	gen+cip	gen	cip	3	1	0	0.001
A1	10	60	gen+cip	gen	cip	3	1	0	0
A1	1	75	gen+cip	gen	cip	3	1	0	0.004
A1	2	75	gen+cip	gen	cip	3	1	0	0.001
A1	3	75	gen+cip	gen	cip	3	1	0	0.001
A1	4	75	gen+cip	gen	cip	3	1	0	0.001
A1	5	75	gen+cip	gen	cip	3	1	0	0.001
A1	6	75	gen+cip	gen	cip	3	1	0	0
A1	7	75	gen+cip	gen	cip	3	1	0	0
A1	8	75	gen+cip	gen	cip	3	1	0	0.001
A1	9	75	gen+cip	gen	cip	3	1	0	0.001
A1	10	75	gen+cip	gen	cip	3	1	0	0.001
A1	1	90	gen+cip	gen	cip	3	1	0	0.005
A1	2	90	gen+cip	gen	cip	3	1	0	0.001
A1	3	90	gen+cip	gen	cip	3	1	0	0.002
A1	4	90	gen+cip	gen	cip	3	1	0	0.001
A1	5	90	gen+cip	gen	cip	3	1	0	0
A1	6	90	gen+cip	gen	cip	3	1	0	0
A1	7	90	gen+cip	gen	cip	3	1	0	0
A1	8	90	gen+cip	gen	cip	3	1	0	0
A1	9	90	gen+cip	gen	cip	3	1	0	0.001
A1	10	90	gen+cip	gen	cip	3	1	0	0.001
A1	1	105	gen+cip	gen	cip	3	1	0	0.007
A1	2	105	gen+cip	gen	cip	3	1	0	0
A1	3	105	gen+cip	gen	cip	3	1	0	0.001
A1	4	105	gen+cip	gen	cip	3	1	0	0.001
A1	5	105	gen+cip	gen	cip	3	1	0	0.001
A1	6	105	gen+cip	gen	cip	3	1	0	0.001
A1	7	105	gen+cip	gen	cip	3	1	0	0
A1	8	105	gen+cip	gen	cip	3	1	0	0
A1	9	105	gen+cip	gen	cip	3	1	0	0.001
A1	10	105	gen+cip	gen	cip	3	1	0	0
A1	1	120	gen+cip	gen	cip	3	1	0	0.01
A1	2	120	gen+cip	gen	cip	3	1	0	0
A1	3	120	gen+cip	gen	cip	3	1	0	0.001
A1	4	120	gen+cip	gen	cip	3	1	0	0.002
A1	5	120	gen+cip	gen	cip	3	1	0	0.001
A1	6	120	gen+cip	gen	cip	3	1	0	0.001
A1	7	120	gen+cip	gen	cip	3	1	0	0.001
A1	8	120	gen+cip	gen	cip	3	1	0	0
A1	9	120	gen+cip	gen	cip	3	1	0	0.001
A1	10	120	gen+cip	gen	cip	3	1	0	0.001
A1	1	135	gen+cip	gen	cip	3	1	0	0.012
A1	2	135	gen+cip	gen	cip	3	1	0	0.001
A1	3	135	gen+cip	gen	cip	3	1	0	0.001
A1	4	135	gen+cip	gen	cip	3	1	0	0.003
A1	5	135	gen+cip	gen	cip	3	1	0	0.002
A1	6	135	gen+cip	gen	cip	3	1	0	0.002
A1	7	135	gen+cip	gen	cip	3	1	0	0.003
A1	8	135	gen+cip	gen	cip	3	1	0	0.001
A1	9	135	gen+cip	gen	cip	3	1	0	0.001
A1	10	135	gen+cip	gen	cip	3	1	0	0.003
A1	1	150	gen+cip	gen	cip	3	1	0	0.014
A1	2	150	gen+cip	gen	cip	3	1	0	0.002
A1	3	150	gen+cip	gen	cip	3	1	0	0.002
A1	4	150	gen+cip	gen	cip	3	1	0	0.004
A1	5	150	gen+cip	gen	cip	3	1	0	0.004
A1	6	150	gen+cip	gen	cip	3	1	0	0.003
A1	7	150	gen+cip	gen	cip	3	1	0	0.003
A1	8	150	gen+cip	gen	cip	3	1	0	0.002
A1	9	150	gen+cip	gen	cip	3	1	0	0.001
A1	10	150	gen+cip	gen	cip	3	1	0	0.005
A1	1	165	gen+cip	gen	cip	3	1	0	0.016
A1	2	165	gen+cip	gen	cip	3	1	0	0.003
A1	3	165	gen+cip	gen	cip	3	1	0	0.004
A1	4	165	gen+cip	gen	cip	3	1	0	0.006
A1	5	165	gen+cip	gen	cip	3	1	0	0.006
A1	6	165	gen+cip	gen	cip	3	1	0	0.005
A1	7	165	gen+cip	gen	cip	3	1	0	0.005
A1	8	165	gen+cip	gen	cip	3	1	0	0.003
A1	9	165	gen+cip	gen	cip	3	1	0	0.001
A1	10	165	gen+cip	gen	cip	3	1	0	0.008
A1	1	180	gen+cip	gen	cip	3	1	0	0.018
A1	2	180	gen+cip	gen	cip	3	1	0	0.004
A1	3	180	gen+cip	gen	cip	3	1	0	0.006
A1	4	180	gen+cip	gen	cip	3	1	0	0.008
A1	5	180	gen+cip	gen	cip	3	1	0	0.008
A1	6	180	gen+cip	gen	cip	3	1	0	0.007
A1	7	180	gen+cip	gen	cip	3	1	0	0.007
A1	8	180	gen+cip	gen	cip	3	1	0	0.004
A1	9	180	gen+cip	gen	cip	3	1	0	0
A1	10	180	gen+cip	gen	cip	3	1	0	0.011
A1	1	195	gen+cip	gen	cip	3	1	0	0.022
A1	2	195	gen+cip	gen	cip	3	1	0	0.006
A1	3	195	gen+cip	gen	cip	3	1	0	0.009
A1	4	195	gen+cip	gen	cip	3	1	0	0.01
A1	5	195	gen+cip	gen	cip	3	1	0	0.011
A1	6	195	gen+cip	gen	cip	3	1	0	0.009
A1	7	195	gen+cip	gen	cip	3	1	0	0.01
A1	8	195	gen+cip	gen	cip	3	1	0	0.007
A1	9	195	gen+cip	gen	cip	3	1	0	0.001
A1	10	195	gen+cip	gen	cip	3	1	0	0.016
A1	1	210	gen+cip	gen	cip	3	1	0	0.026
A1	2	210	gen+cip	gen	cip	3	1	0	0.008
A1	3	210	gen+cip	gen	cip	3	1	0	0.013
A1	4	210	gen+cip	gen	cip	3	1	0	0.014
A1	5	210	gen+cip	gen	cip	3	1	0	0.014
A1	6	210	gen+cip	gen	cip	3	1	0	0.012
A1	7	210	gen+cip	gen	cip	3	1	0	0.014
A1	8	210	gen+cip	gen	cip	3	1	0	0.009
A1	9	210	gen+cip	gen	cip	3	1	0	0.001
A1	10	210	gen+cip	gen	cip	3	1	0	0.021
A1	1	225	gen+cip	gen	cip	3	1	0	0.027
A1	2	225	gen+cip	gen	cip	3	1	0	0.01
A1	3	225	gen+cip	gen	cip	3	1	0	0.017
A1	4	225	gen+cip	gen	cip	3	1	0	0.016
A1	5	225	gen+cip	gen	cip	3	1	0	0.018
A1	6	225	gen+cip	gen	cip	3	1	0	0.015
A1	7	225	gen+cip	gen	cip	3	1	0	0.018
A1	8	225	gen+cip	gen	cip	3	1	0	0.012
A1	9	225	gen+cip	gen	cip	3	1	0	0.003
A1	10	225	gen+cip	gen	cip	3	1	0	0.028
A1	1	240	gen+cip	gen	cip	3	1	0	0.029
A1	2	240	gen+cip	gen	cip	3	1	0	0.013
A1	3	240	gen+cip	gen	cip	3	1	0	0.023
A1	4	240	gen+cip	gen	cip	3	1	0	0.021
A1	5	240	gen+cip	gen	cip	3	1	0	0.022
A1	6	240	gen+cip	gen	cip	3	1	0	0.02
A1	7	240	gen+cip	gen	cip	3	1	0	0.023
A1	8	240	gen+cip	gen	cip	3	1	0	0.015
A1	9	240	gen+cip	gen	cip	3	1	0	0.004
A1	10	240	gen+cip	gen	cip	3	1	0	0.033
A1	1	255	gen+cip	gen	cip	3	1	0	0.029
A1	2	255	gen+cip	gen	cip	3	1	0	0.017
A1	3	255	gen+cip	gen	cip	3	1	0	0.029
A1	4	255	gen+cip	gen	cip	3	1	0	0.025
A1	5	255	gen+cip	gen	cip	3	1	0	0.028
A1	6	255	gen+cip	gen	cip	3	1	0	0.024
A1	7	255	gen+cip	gen	cip	3	1	0	0.027
A1	8	255	gen+cip	gen	cip	3	1	0	0.019
A1	9	255	gen+cip	gen	cip	3	1	0	0.007
A1	10	255	gen+cip	gen	cip	3	1	0	0.041
A1	1	270	gen+cip	gen	cip	3	1	0	0.03
A1	2	270	gen+cip	gen	cip	3	1	0	0.02
A1	3	270	gen+cip	gen	cip	3	1	0	0.035
A1	4	270	gen+cip	gen	cip	3	1	0	0.031
A1	5	270	gen+cip	gen	cip	3	1	0	0.034
A1	6	270	gen+cip	gen	cip	3	1	0	0.029
A1	7	270	gen+cip	gen	cip	3	1	0	0.034
A1	8	270	gen+cip	gen	cip	3	1	0	0.024
A1	9	270	gen+cip	gen	cip	3	1	0	0.009
A1	10	270	gen+cip	gen	cip	3	1	0	0.05
A1	1	285	gen+cip	gen	cip	3	1	0	0.032
A1	2	285	gen+cip	gen	cip	3	1	0	0.025
A1	3	285	gen+cip	gen	cip	3	1	0	0.04
A1	4	285	gen+cip	gen	cip	3	1	0	0.036
A1	5	285	gen+cip	gen	cip	3	1	0	0.039
A1	6	285	gen+cip	gen	cip	3	1	0	0.035
A1	7	285	gen+cip	gen	cip	3	1	0	0.041
A1	8	285	gen+cip	gen	cip	3	1	0	0.03
A1	9	285	gen+cip	gen	cip	3	1	0	0.012
A1	10	285	gen+cip	gen	cip	3	1	0	0.058
A1	1	300	gen+cip	gen	cip	3	1	0	0.034
A1	2	300	gen+cip	gen	cip	3	1	0	0.03
A1	3	300	gen+cip	gen	cip	3	1	0	0.046
A1	4	300	gen+cip	gen	cip	3	1	0	0.041
A1	5	300	gen+cip	gen	cip	3	1	0	0.043
A1	6	300	gen+cip	gen	cip	3	1	0	0.041
A1	7	300	gen+cip	gen	cip	3	1	0	0.046
A1	8	300	gen+cip	gen	cip	3	1	0	0.033
A1	9	300	gen+cip	gen	cip	3	1	0	0.016
A1	10	300	gen+cip	gen	cip	3	1	0	0.067
A1	1	315	gen+cip	gen	cip	3	1	0	0.036
A1	2	315	gen+cip	gen	cip	3	1	0	0.034
A1	3	315	gen+cip	gen	cip	3	1	0	0.053
A1	4	315	gen+cip	gen	cip	3	1	0	0.047
A1	5	315	gen+cip	gen	cip	3	1	0	0.049
A1	6	315	gen+cip	gen	cip	3	1	0	0.045
A1	7	315	gen+cip	gen	cip	3	1	0	0.052
A1	8	315	gen+cip	gen	cip	3	1	0	0.039
A1	9	315	gen+cip	gen	cip	3	1	0	0.021
A1	10	315	gen+cip	gen	cip	3	1	0	0.073
A1	1	330	gen+cip	gen	cip	3	1	0	0.037
A1	2	330	gen+cip	gen	cip	3	1	0	0.039
A1	3	330	gen+cip	gen	cip	3	1	0	0.06
A1	4	330	gen+cip	gen	cip	3	1	0	0.053
A1	5	330	gen+cip	gen	cip	3	1	0	0.055
A1	6	330	gen+cip	gen	cip	3	1	0	0.051
A1	7	330	gen+cip	gen	cip	3	1	0	0.06
A1	8	330	gen+cip	gen	cip	3	1	0	0.043
A1	9	330	gen+cip	gen	cip	3	1	0	0.026
A1	10	330	gen+cip	gen	cip	3	1	0	0.078
A1	1	345	gen+cip	gen	cip	3	1	0	0.041
A1	2	345	gen+cip	gen	cip	3	1	0	0.044
A1	3	345	gen+cip	gen	cip	3	1	0	0.067
A1	4	345	gen+cip	gen	cip	3	1	0	0.06
A1	5	345	gen+cip	gen	cip	3	1	0	0.062
A1	6	345	gen+cip	gen	cip	3	1	0	0.058
A1	7	345	gen+cip	gen	cip	3	1	0	0.066
A1	8	345	gen+cip	gen	cip	3	1	0	0.05
A1	9	345	gen+cip	gen	cip	3	1	0	0.032
A1	10	345	gen+cip	gen	cip	3	1	0	0.084
A1	1	360	gen+cip	gen	cip	3	1	0	0.043
A1	2	360	gen+cip	gen	cip	3	1	0	0.05
A1	3	360	gen+cip	gen	cip	3	1	0	0.076
A1	4	360	gen+cip	gen	cip	3	1	0	0.065
A1	5	360	gen+cip	gen	cip	3	1	0	0.068
A1	6	360	gen+cip	gen	cip	3	1	0	0.065
A1	7	360	gen+cip	gen	cip	3	1	0	0.073
A1	8	360	gen+cip	gen	cip	3	1	0	0.056
A1	9	360	gen+cip	gen	cip	3	1	0	0.04
A1	10	360	gen+cip	gen	cip	3	1	0	0.09
A1	1	375	gen+cip	gen	cip	3	1	0	0.046
A1	2	375	gen+cip	gen	cip	3	1	0	0.057
A1	3	375	gen+cip	gen	cip	3	1	0	0.083
A1	4	375	gen+cip	gen	cip	3	1	0	0.072
A1	5	375	gen+cip	gen	cip	3	1	0	0.076
A1	6	375	gen+cip	gen	cip	3	1	0	0.073
A1	7	375	gen+cip	gen	cip	3	1	0	0.081
A1	8	375	gen+cip	gen	cip	3	1	0	0.063
A1	9	375	gen+cip	gen	cip	3	1	0	0.049
A1	10	375	gen+cip	gen	cip	3	1	0	0.096
A1	1	390	gen+cip	gen	cip	3	1	0	0.05
A1	2	390	gen+cip	gen	cip	3	1	0	0.063
A1	3	390	gen+cip	gen	cip	3	1	0	0.091
A1	4	390	gen+cip	gen	cip	3	1	0	0.079
A1	5	390	gen+cip	gen	cip	3	1	0	0.083
A1	6	390	gen+cip	gen	cip	3	1	0	0.081
A1	7	390	gen+cip	gen	cip	3	1	0	0.09
A1	8	390	gen+cip	gen	cip	3	1	0	0.068
A1	9	390	gen+cip	gen	cip	3	1	0	0.06
A1	10	390	gen+cip	gen	cip	3	1	0	0.101
A1	1	405	gen+cip	gen	cip	3	1	0	0.054
A1	2	405	gen+cip	gen	cip	3	1	0	0.072
A1	3	405	gen+cip	gen	cip	3	1	0	0.098
A1	4	405	gen+cip	gen	cip	3	1	0	0.087
A1	5	405	gen+cip	gen	cip	3	1	0	0.09
A1	6	405	gen+cip	gen	cip	3	1	0	0.089
A1	7	405	gen+cip	gen	cip	3	1	0	0.097
A1	8	405	gen+cip	gen	cip	3	1	0	0.076
A1	9	405	gen+cip	gen	cip	3	1	0	0.068
A1	10	405	gen+cip	gen	cip	3	1	0	0.105
A1	1	420	gen+cip	gen	cip	3	1	0	0.058
A1	2	420	gen+cip	gen	cip	3	1	0	0.08
A1	3	420	gen+cip	gen	cip	3	1	0	0.106
A1	4	420	gen+cip	gen	cip	3	1	0	0.095
A1	5	420	gen+cip	gen	cip	3	1	0	0.096
A1	6	420	gen+cip	gen	cip	3	1	0	0.098
A1	7	420	gen+cip	gen	cip	3	1	0	0.105
A1	8	420	gen+cip	gen	cip	3	1	0	0.082
A1	9	420	gen+cip	gen	cip	3	1	0	0.082
A1	10	420	gen+cip	gen	cip	3	1	0	0.108
A1	1	435	gen+cip	gen	cip	3	1	0	0.063
A1	2	435	gen+cip	gen	cip	3	1	0	0.089
A1	3	435	gen+cip	gen	cip	3	1	0	0.114
A1	4	435	gen+cip	gen	cip	3	1	0	0.103
A1	5	435	gen+cip	gen	cip	3	1	0	0.102
A1	6	435	gen+cip	gen	cip	3	1	0	0.106
A1	7	435	gen+cip	gen	cip	3	1	0	0.112
A1	8	435	gen+cip	gen	cip	3	1	0	0.088
A1	9	435	gen+cip	gen	cip	3	1	0	0.092
A1	10	435	gen+cip	gen	cip	3	1	0	0.112
A1	1	450	gen+cip	gen	cip	3	1	0	0.069
A1	2	450	gen+cip	gen	cip	3	1	0	0.098
A1	3	450	gen+cip	gen	cip	3	1	0	0.12
A1	4	450	gen+cip	gen	cip	3	1	0	0.112
A1	5	450	gen+cip	gen	cip	3	1	0	0.109
A1	6	450	gen+cip	gen	cip	3	1	0	0.115
A1	7	450	gen+cip	gen	cip	3	1	0	0.121
A1	8	450	gen+cip	gen	cip	3	1	0	0.095
A1	9	450	gen+cip	gen	cip	3	1	0	0.099
A1	10	450	gen+cip	gen	cip	3	1	0	0.115
A1	1	465	gen+cip	gen	cip	3	1	0	0.074
A1	2	465	gen+cip	gen	cip	3	1	0	0.106
A1	3	465	gen+cip	gen	cip	3	1	0	0.126
A1	4	465	gen+cip	gen	cip	3	1	0	0.12
A1	5	465	gen+cip	gen	cip	3	1	0	0.116
A1	6	465	gen+cip	gen	cip	3	1	0	0.123
A1	7	465	gen+cip	gen	cip	3	1	0	0.126
A1	8	465	gen+cip	gen	cip	3	1	0	0.102
A1	9	465	gen+cip	gen	cip	3	1	0	0.104
A1	6	585	gen+cip	gen	cip	3	1	0	0.152
A1	10	465	gen+cip	gen	cip	3	1	0	0.119
A1	7	585	gen+cip	gen	cip	3	1	0	0.141
A1	1	480	gen+cip	gen	cip	3	1	0	0.082
A1	8	585	gen+cip	gen	cip	3	1	0	0.121
A1	2	480	gen+cip	gen	cip	3	1	0	0.113
A1	9	585	gen+cip	gen	cip	3	1	0	0.123
A1	3	480	gen+cip	gen	cip	3	1	0	0.131
A1	10	585	gen+cip	gen	cip	3	1	0	0.134
A1	4	480	gen+cip	gen	cip	3	1	0	0.125
A1	1	600	gen+cip	gen	cip	3	1	0	0.13
A1	5	480	gen+cip	gen	cip	3	1	0	0.121
A1	2	600	gen+cip	gen	cip	3	1	0	0.141
A1	6	480	gen+cip	gen	cip	3	1	0	0.13
A1	3	600	gen+cip	gen	cip	3	1	0	0.142
A1	7	480	gen+cip	gen	cip	3	1	0	0.131
A1	4	600	gen+cip	gen	cip	3	1	0	0.14
A1	8	480	gen+cip	gen	cip	3	1	0	0.106
A1	5	600	gen+cip	gen	cip	3	1	0	0.138
A1	9	480	gen+cip	gen	cip	3	1	0	0.106
A1	6	600	gen+cip	gen	cip	3	1	0	0.15
A1	10	480	gen+cip	gen	cip	3	1	0	0.122
A1	7	600	gen+cip	gen	cip	3	1	0	0.14
A1	1	495	gen+cip	gen	cip	3	1	0	0.09
A1	8	600	gen+cip	gen	cip	3	1	0	0.121
A1	2	495	gen+cip	gen	cip	3	1	0	0.123
A1	9	600	gen+cip	gen	cip	3	1	0	0.126
A1	3	495	gen+cip	gen	cip	3	1	0	0.134
A1	10	600	gen+cip	gen	cip	3	1	0	0.136
A1	4	495	gen+cip	gen	cip	3	1	0	0.128
A1	1	615	gen+cip	gen	cip	3	1	0	0.132
A1	5	495	gen+cip	gen	cip	3	1	0	0.126
A1	2	615	gen+cip	gen	cip	3	1	0	0.141
A1	6	495	gen+cip	gen	cip	3	1	0	0.136
A1	3	615	gen+cip	gen	cip	3	1	0	0.142
A1	7	495	gen+cip	gen	cip	3	1	0	0.135
A1	4	615	gen+cip	gen	cip	3	1	0	0.14
A1	8	495	gen+cip	gen	cip	3	1	0	0.109
A1	5	615	gen+cip	gen	cip	3	1	0	0.139
A1	9	495	gen+cip	gen	cip	3	1	0	0.109
A1	6	615	gen+cip	gen	cip	3	1	0	0.15
A1	10	495	gen+cip	gen	cip	3	1	0	0.124
A1	7	615	gen+cip	gen	cip	3	1	0	0.141
A1	1	510	gen+cip	gen	cip	3	1	0	0.098
A1	8	615	gen+cip	gen	cip	3	1	0	0.123
A1	2	510	gen+cip	gen	cip	3	1	0	0.13
A1	9	615	gen+cip	gen	cip	3	1	0	0.128
A1	3	510	gen+cip	gen	cip	3	1	0	0.138
A1	10	615	gen+cip	gen	cip	3	1	0	0.142
A1	4	510	gen+cip	gen	cip	3	1	0	0.131
A1	1	630	gen+cip	gen	cip	3	1	0	0.131
A1	5	510	gen+cip	gen	cip	3	1	0	0.129
A1	2	630	gen+cip	gen	cip	3	1	0	0.141
A1	6	510	gen+cip	gen	cip	3	1	0	0.141
A1	3	630	gen+cip	gen	cip	3	1	0	0.143
A1	7	510	gen+cip	gen	cip	3	1	0	0.138
A1	4	630	gen+cip	gen	cip	3	1	0	0.141
A1	8	510	gen+cip	gen	cip	3	1	0	0.112
A1	5	630	gen+cip	gen	cip	3	1	0	0.139
A1	9	510	gen+cip	gen	cip	3	1	0	0.11
A1	6	630	gen+cip	gen	cip	3	1	0	0.149
A1	10	510	gen+cip	gen	cip	3	1	0	0.124
A1	7	630	gen+cip	gen	cip	3	1	0	0.143
A1	1	525	gen+cip	gen	cip	3	1	0	0.106
A1	8	630	gen+cip	gen	cip	3	1	0	0.125
A1	2	525	gen+cip	gen	cip	3	1	0	0.136
A1	9	630	gen+cip	gen	cip	3	1	0	0.131
A1	3	525	gen+cip	gen	cip	3	1	0	0.138
A1	10	630	gen+cip	gen	cip	3	1	0	0.142
A1	4	525	gen+cip	gen	cip	3	1	0	0.134
A1	1	645	gen+cip	gen	cip	3	1	0	0.133
A1	5	525	gen+cip	gen	cip	3	1	0	0.132
A1	2	645	gen+cip	gen	cip	3	1	0	0.143
A1	6	525	gen+cip	gen	cip	3	1	0	0.145
A1	3	645	gen+cip	gen	cip	3	1	0	0.146
A1	7	525	gen+cip	gen	cip	3	1	0	0.142
A1	4	645	gen+cip	gen	cip	3	1	0	0.142
A1	8	525	gen+cip	gen	cip	3	1	0	0.115
A1	5	645	gen+cip	gen	cip	3	1	0	0.14
A1	9	525	gen+cip	gen	cip	3	1	0	0.12
A1	6	645	gen+cip	gen	cip	3	1	0	0.151
A1	10	525	gen+cip	gen	cip	3	1	0	0.126
A1	7	645	gen+cip	gen	cip	3	1	0	0.143
A1	1	540	gen+cip	gen	cip	3	1	0	0.113
A1	8	645	gen+cip	gen	cip	3	1	0	0.126
A1	2	540	gen+cip	gen	cip	3	1	0	0.137
A1	9	645	gen+cip	gen	cip	3	1	0	0.133
A1	3	540	gen+cip	gen	cip	3	1	0	0.137
A1	10	645	gen+cip	gen	cip	3	1	0	0.146
A1	4	540	gen+cip	gen	cip	3	1	0	0.138
A1	1	660	gen+cip	gen	cip	3	1	0	0.133
A1	5	540	gen+cip	gen	cip	3	1	0	0.135
A1	2	660	gen+cip	gen	cip	3	1	0	0.146
A1	6	540	gen+cip	gen	cip	3	1	0	0.149
A1	3	660	gen+cip	gen	cip	3	1	0	0.146
A1	7	540	gen+cip	gen	cip	3	1	0	0.142
A1	4	660	gen+cip	gen	cip	3	1	0	0.145
A1	8	540	gen+cip	gen	cip	3	1	0	0.117
A1	5	660	gen+cip	gen	cip	3	1	0	0.142
A1	9	540	gen+cip	gen	cip	3	1	0	0.122
A1	6	660	gen+cip	gen	cip	3	1	0	0.15
A1	10	540	gen+cip	gen	cip	3	1	0	0.128
A1	7	660	gen+cip	gen	cip	3	1	0	0.144
A1	1	555	gen+cip	gen	cip	3	1	0	0.121
A1	8	660	gen+cip	gen	cip	3	1	0	0.127
A1	2	555	gen+cip	gen	cip	3	1	0	0.14
A1	9	660	gen+cip	gen	cip	3	1	0	0.137
A1	3	555	gen+cip	gen	cip	3	1	0	0.138
A1	10	660	gen+cip	gen	cip	3	1	0	0.148
A1	4	555	gen+cip	gen	cip	3	1	0	0.139
A1	1	675	gen+cip	gen	cip	3	1	0	0.135
A1	5	555	gen+cip	gen	cip	3	1	0	0.137
A1	2	675	gen+cip	gen	cip	3	1	0	0.146
A1	6	555	gen+cip	gen	cip	3	1	0	0.15
A1	3	675	gen+cip	gen	cip	3	1	0	0.147
A1	7	555	gen+cip	gen	cip	3	1	0	0.142
A1	4	675	gen+cip	gen	cip	3	1	0	0.145
A1	8	555	gen+cip	gen	cip	3	1	0	0.119
A1	5	675	gen+cip	gen	cip	3	1	0	0.143
A1	9	555	gen+cip	gen	cip	3	1	0	0.121
A1	6	675	gen+cip	gen	cip	3	1	0	0.152
A1	10	555	gen+cip	gen	cip	3	1	0	0.129
A1	7	675	gen+cip	gen	cip	3	1	0	0.14
A1	1	570	gen+cip	gen	cip	3	1	0	0.127
A1	8	675	gen+cip	gen	cip	3	1	0	0.128
A1	2	570	gen+cip	gen	cip	3	1	0	0.14
A1	9	675	gen+cip	gen	cip	3	1	0	0.139
A1	3	570	gen+cip	gen	cip	3	1	0	0.14
A1	10	675	gen+cip	gen	cip	3	1	0	0.149
A1	4	570	gen+cip	gen	cip	3	1	0	0.14
A1	1	690	gen+cip	gen	cip	3	1	0	0.136
A1	5	570	gen+cip	gen	cip	3	1	0	0.137
A1	2	690	gen+cip	gen	cip	3	1	0	0.148
A1	6	570	gen+cip	gen	cip	3	1	0	0.15
A1	3	690	gen+cip	gen	cip	3	1	0	0.147
A1	7	570	gen+cip	gen	cip	3	1	0	0.141
A1	4	690	gen+cip	gen	cip	3	1	0	0.144
A1	8	570	gen+cip	gen	cip	3	1	0	0.121
A1	5	690	gen+cip	gen	cip	3	1	0	0.144
A1	9	570	gen+cip	gen	cip	3	1	0	0.121
A1	6	690	gen+cip	gen	cip	3	1	0	0.152
A1	10	570	gen+cip	gen	cip	3	1	0	0.132
A1	7	690	gen+cip	gen	cip	3	1	0	0.142
A1	1	585	gen+cip	gen	cip	3	1	0	0.128
A1	8	690	gen+cip	gen	cip	3	1	0	0.131
A1	2	585	gen+cip	gen	cip	3	1	0	0.14
A1	9	690	gen+cip	gen	cip	3	1	0	0.141
A1	3	585	gen+cip	gen	cip	3	1	0	0.141
A1	10	690	gen+cip	gen	cip	3	1	0	0.15
A1	4	585	gen+cip	gen	cip	3	1	0	0.14
A1	5	585	gen+cip	gen	cip	3	1	0	0.137
A2	1	15	gen+cip	gen	cip	7	1	0	0
A2	2	15	gen+cip	gen	cip	7	1	0	0
A2	3	15	gen+cip	gen	cip	7	1	0	0
A2	4	15	gen+cip	gen	cip	7	1	0	0
A2	5	15	gen+cip	gen	cip	7	1	0	0
A2	6	15	gen+cip	gen	cip	7	1	0	0
A2	7	15	gen+cip	gen	cip	7	1	0	0
A2	8	15	gen+cip	gen	cip	7	1	0	0
A2	9	15	gen+cip	gen	cip	7	1	0	0
A2	10	15	gen+cip	gen	cip	7	1	0	0
A2	1	30	gen+cip	gen	cip	7	1	0	0.002
A2	2	30	gen+cip	gen	cip	7	1	0	0
A2	3	30	gen+cip	gen	cip	7	1	0	0
A2	4	30	gen+cip	gen	cip	7	1	0	0.001
A2	5	30	gen+cip	gen	cip	7	1	0	0.001
A2	6	30	gen+cip	gen	cip	7	1	0	0
A2	7	30	gen+cip	gen	cip	7	1	0	0.003
A2	8	30	gen+cip	gen	cip	7	1	0	0.002
A2	9	30	gen+cip	gen	cip	7	1	0	0.001
A2	10	30	gen+cip	gen	cip	7	1	0	0
A2	1	45	gen+cip	gen	cip	7	1	0	0.002
A2	2	45	gen+cip	gen	cip	7	1	0	0
A2	3	45	gen+cip	gen	cip	7	1	0	0
A2	4	45	gen+cip	gen	cip	7	1	0	0.001
A2	5	45	gen+cip	gen	cip	7	1	0	0
A2	6	45	gen+cip	gen	cip	7	1	0	0.001
A2	7	45	gen+cip	gen	cip	7	1	0	0.004
A2	8	45	gen+cip	gen	cip	7	1	0	0
A2	9	45	gen+cip	gen	cip	7	1	0	0.002
A2	10	45	gen+cip	gen	cip	7	1	0	0
A2	1	60	gen+cip	gen	cip	7	1	0	0.004
A2	2	60	gen+cip	gen	cip	7	1	0	0
A2	3	60	gen+cip	gen	cip	7	1	0	0
A2	4	60	gen+cip	gen	cip	7	1	0	0.001
A2	5	60	gen+cip	gen	cip	7	1	0	0.001
A2	6	60	gen+cip	gen	cip	7	1	0	0.002
A2	7	60	gen+cip	gen	cip	7	1	0	0.005
A2	8	60	gen+cip	gen	cip	7	1	0	0.001
A2	9	60	gen+cip	gen	cip	7	1	0	0.001
A2	10	60	gen+cip	gen	cip	7	1	0	0
A2	1	75	gen+cip	gen	cip	7	1	0	0.006
A2	2	75	gen+cip	gen	cip	7	1	0	0.001
A2	3	75	gen+cip	gen	cip	7	1	0	0
A2	4	75	gen+cip	gen	cip	7	1	0	0.001
A2	5	75	gen+cip	gen	cip	7	1	0	0.001
A2	6	75	gen+cip	gen	cip	7	1	0	0.002
A2	7	75	gen+cip	gen	cip	7	1	0	0.005
A2	8	75	gen+cip	gen	cip	7	1	0	0.001
A2	9	75	gen+cip	gen	cip	7	1	0	0.001
A2	10	75	gen+cip	gen	cip	7	1	0	0.001
A2	1	90	gen+cip	gen	cip	7	1	0	0.006
A2	2	90	gen+cip	gen	cip	7	1	0	0.001
A2	3	90	gen+cip	gen	cip	7	1	0	0
A2	4	90	gen+cip	gen	cip	7	1	0	0.001
A2	5	90	gen+cip	gen	cip	7	1	0	0.003
A2	6	90	gen+cip	gen	cip	7	1	0	0.002
A2	7	90	gen+cip	gen	cip	7	1	0	0.004
A2	8	90	gen+cip	gen	cip	7	1	0	0.001
A2	9	90	gen+cip	gen	cip	7	1	0	0.001
A2	10	90	gen+cip	gen	cip	7	1	0	0.002
A2	1	105	gen+cip	gen	cip	7	1	0	0.008
A2	2	105	gen+cip	gen	cip	7	1	0	0.001
A2	3	105	gen+cip	gen	cip	7	1	0	0
A2	4	105	gen+cip	gen	cip	7	1	0	0.001
A2	5	105	gen+cip	gen	cip	7	1	0	0.003
A2	6	105	gen+cip	gen	cip	7	1	0	0.002
A2	7	105	gen+cip	gen	cip	7	1	0	0.003
A2	8	105	gen+cip	gen	cip	7	1	0	0.001
A2	9	105	gen+cip	gen	cip	7	1	0	0
A2	10	105	gen+cip	gen	cip	7	1	0	0.001
A2	1	120	gen+cip	gen	cip	7	1	0	0.009
A2	2	120	gen+cip	gen	cip	7	1	0	0.002
A2	3	120	gen+cip	gen	cip	7	1	0	0
A2	4	120	gen+cip	gen	cip	7	1	0	0
A2	5	120	gen+cip	gen	cip	7	1	0	0.004
A2	6	120	gen+cip	gen	cip	7	1	0	0.001
A2	7	120	gen+cip	gen	cip	7	1	0	0.002
A2	8	120	gen+cip	gen	cip	7	1	0	0.001
A2	9	120	gen+cip	gen	cip	7	1	0	0.001
A2	10	120	gen+cip	gen	cip	7	1	0	0.002
A2	1	135	gen+cip	gen	cip	7	1	0	0.011
A2	2	135	gen+cip	gen	cip	7	1	0	0.001
A2	3	135	gen+cip	gen	cip	7	1	0	0.001
A2	4	135	gen+cip	gen	cip	7	1	0	0.002
A2	5	135	gen+cip	gen	cip	7	1	0	0.007
A2	6	135	gen+cip	gen	cip	7	1	0	0
A2	7	135	gen+cip	gen	cip	7	1	0	0
A2	8	135	gen+cip	gen	cip	7	1	0	0.004
A2	9	135	gen+cip	gen	cip	7	1	0	0.003
A2	10	135	gen+cip	gen	cip	7	1	0	0.003
A2	1	150	gen+cip	gen	cip	7	1	0	0.013
A2	2	150	gen+cip	gen	cip	7	1	0	0.001
A2	3	150	gen+cip	gen	cip	7	1	0	0.001
A2	4	150	gen+cip	gen	cip	7	1	0	0.003
A2	5	150	gen+cip	gen	cip	7	1	0	0.01
A2	6	150	gen+cip	gen	cip	7	1	0	0
A2	7	150	gen+cip	gen	cip	7	1	0	0.002
A2	8	150	gen+cip	gen	cip	7	1	0	0.005
A2	9	150	gen+cip	gen	cip	7	1	0	0.005
A2	10	150	gen+cip	gen	cip	7	1	0	0.005
A2	1	165	gen+cip	gen	cip	7	1	0	0.013
A2	2	165	gen+cip	gen	cip	7	1	0	0.002
A2	3	165	gen+cip	gen	cip	7	1	0	0.002
A2	4	165	gen+cip	gen	cip	7	1	0	0.005
A2	5	165	gen+cip	gen	cip	7	1	0	0.012
A2	6	165	gen+cip	gen	cip	7	1	0	0.003
A2	7	165	gen+cip	gen	cip	7	1	0	0.004
A2	8	165	gen+cip	gen	cip	7	1	0	0.008
A2	9	165	gen+cip	gen	cip	7	1	0	0.008
A2	10	165	gen+cip	gen	cip	7	1	0	0.006
A2	1	180	gen+cip	gen	cip	7	1	0	0.014
A2	2	180	gen+cip	gen	cip	7	1	0	0.002
A2	3	180	gen+cip	gen	cip	7	1	0	0.003
A2	4	180	gen+cip	gen	cip	7	1	0	0.008
A2	5	180	gen+cip	gen	cip	7	1	0	0.016
A2	6	180	gen+cip	gen	cip	7	1	0	0.005
A2	7	180	gen+cip	gen	cip	7	1	0	0.008
A2	8	180	gen+cip	gen	cip	7	1	0	0.012
A2	9	180	gen+cip	gen	cip	7	1	0	0.011
A2	10	180	gen+cip	gen	cip	7	1	0	0.009
A2	1	195	gen+cip	gen	cip	7	1	0	0.016
A2	2	195	gen+cip	gen	cip	7	1	0	0.003
A2	3	195	gen+cip	gen	cip	7	1	0	0.004
A2	4	195	gen+cip	gen	cip	7	1	0	0.011
A2	5	195	gen+cip	gen	cip	7	1	0	0.021
A2	6	195	gen+cip	gen	cip	7	1	0	0.008
A2	7	195	gen+cip	gen	cip	7	1	0	0.013
A2	8	195	gen+cip	gen	cip	7	1	0	0.016
A2	9	195	gen+cip	gen	cip	7	1	0	0.015
A2	10	195	gen+cip	gen	cip	7	1	0	0.012
A2	1	210	gen+cip	gen	cip	7	1	0	0.018
A2	2	210	gen+cip	gen	cip	7	1	0	0.004
A2	3	210	gen+cip	gen	cip	7	1	0	0.005
A2	4	210	gen+cip	gen	cip	7	1	0	0.016
A2	5	210	gen+cip	gen	cip	7	1	0	0.028
A2	6	210	gen+cip	gen	cip	7	1	0	0.012
A2	7	210	gen+cip	gen	cip	7	1	0	0.02
A2	8	210	gen+cip	gen	cip	7	1	0	0.022
A2	9	210	gen+cip	gen	cip	7	1	0	0.02
A2	10	210	gen+cip	gen	cip	7	1	0	0.015
A2	1	225	gen+cip	gen	cip	7	1	0	0.018
A2	2	225	gen+cip	gen	cip	7	1	0	0.004
A2	3	225	gen+cip	gen	cip	7	1	0	0.006
A2	4	225	gen+cip	gen	cip	7	1	0	0.02
A2	5	225	gen+cip	gen	cip	7	1	0	0.034
A2	6	225	gen+cip	gen	cip	7	1	0	0.017
A2	7	225	gen+cip	gen	cip	7	1	0	0.028
A2	8	225	gen+cip	gen	cip	7	1	0	0.027
A2	9	225	gen+cip	gen	cip	7	1	0	0.026
A2	10	225	gen+cip	gen	cip	7	1	0	0.02
A2	1	240	gen+cip	gen	cip	7	1	0	0.018
A2	2	240	gen+cip	gen	cip	7	1	0	0.005
A2	3	240	gen+cip	gen	cip	7	1	0	0.008
A2	4	240	gen+cip	gen	cip	7	1	0	0.027
A2	5	240	gen+cip	gen	cip	7	1	0	0.042
A2	6	240	gen+cip	gen	cip	7	1	0	0.023
A2	7	240	gen+cip	gen	cip	7	1	0	0.033
A2	8	240	gen+cip	gen	cip	7	1	0	0.034
A2	9	240	gen+cip	gen	cip	7	1	0	0.032
A2	10	240	gen+cip	gen	cip	7	1	0	0.025
A2	1	255	gen+cip	gen	cip	7	1	0	0.018
A2	2	255	gen+cip	gen	cip	7	1	0	0.006
A2	3	255	gen+cip	gen	cip	7	1	0	0.01
A2	4	255	gen+cip	gen	cip	7	1	0	0.034
A2	5	255	gen+cip	gen	cip	7	1	0	0.051
A2	6	255	gen+cip	gen	cip	7	1	0	0.03
A2	7	255	gen+cip	gen	cip	7	1	0	0.043
A2	8	255	gen+cip	gen	cip	7	1	0	0.04
A2	9	255	gen+cip	gen	cip	7	1	0	0.038
A2	10	255	gen+cip	gen	cip	7	1	0	0.033
A2	1	270	gen+cip	gen	cip	7	1	0	0.019
A2	2	270	gen+cip	gen	cip	7	1	0	0.007
A2	3	270	gen+cip	gen	cip	7	1	0	0.012
A2	4	270	gen+cip	gen	cip	7	1	0	0.039
A2	5	270	gen+cip	gen	cip	7	1	0	0.059
A2	6	270	gen+cip	gen	cip	7	1	0	0.037
A2	7	270	gen+cip	gen	cip	7	1	0	0.053
A2	8	270	gen+cip	gen	cip	7	1	0	0.046
A2	9	270	gen+cip	gen	cip	7	1	0	0.045
A2	10	270	gen+cip	gen	cip	7	1	0	0.039
A2	1	285	gen+cip	gen	cip	7	1	0	0.018
A2	2	285	gen+cip	gen	cip	7	1	0	0.008
A2	3	285	gen+cip	gen	cip	7	1	0	0.014
A2	4	285	gen+cip	gen	cip	7	1	0	0.045
A2	5	285	gen+cip	gen	cip	7	1	0	0.066
A2	6	285	gen+cip	gen	cip	7	1	0	0.047
A2	7	285	gen+cip	gen	cip	7	1	0	0.063
A2	8	285	gen+cip	gen	cip	7	1	0	0.052
A2	9	285	gen+cip	gen	cip	7	1	0	0.054
A2	10	285	gen+cip	gen	cip	7	1	0	0.045
A2	1	300	gen+cip	gen	cip	7	1	0	0.019
A2	2	300	gen+cip	gen	cip	7	1	0	0.009
A2	3	300	gen+cip	gen	cip	7	1	0	0.016
A2	4	300	gen+cip	gen	cip	7	1	0	0.053
A2	5	300	gen+cip	gen	cip	7	1	0	0.075
A2	6	300	gen+cip	gen	cip	7	1	0	0.055
A2	7	300	gen+cip	gen	cip	7	1	0	0.071
A2	8	300	gen+cip	gen	cip	7	1	0	0.056
A2	9	300	gen+cip	gen	cip	7	1	0	0.063
A2	10	300	gen+cip	gen	cip	7	1	0	0.053
A2	1	315	gen+cip	gen	cip	7	1	0	0.019
A2	2	315	gen+cip	gen	cip	7	1	0	0.01
A2	3	315	gen+cip	gen	cip	7	1	0	0.019
A2	4	315	gen+cip	gen	cip	7	1	0	0.061
A2	5	315	gen+cip	gen	cip	7	1	0	0.086
A2	6	315	gen+cip	gen	cip	7	1	0	0.065
A2	7	315	gen+cip	gen	cip	7	1	0	0.081
A2	8	315	gen+cip	gen	cip	7	1	0	0.06
A2	9	315	gen+cip	gen	cip	7	1	0	0.074
A2	10	315	gen+cip	gen	cip	7	1	0	0.061
A2	1	330	gen+cip	gen	cip	7	1	0	0.02
A2	2	330	gen+cip	gen	cip	7	1	0	0.011
A2	3	330	gen+cip	gen	cip	7	1	0	0.022
A2	4	330	gen+cip	gen	cip	7	1	0	0.071
A2	5	330	gen+cip	gen	cip	7	1	0	0.093
A2	6	330	gen+cip	gen	cip	7	1	0	0.075
A2	7	330	gen+cip	gen	cip	7	1	0	0.09
A2	8	330	gen+cip	gen	cip	7	1	0	0.066
A2	9	330	gen+cip	gen	cip	7	1	0	0.086
A2	10	330	gen+cip	gen	cip	7	1	0	0.069
A2	1	345	gen+cip	gen	cip	7	1	0	0.02
A2	2	345	gen+cip	gen	cip	7	1	0	0.012
A2	3	345	gen+cip	gen	cip	7	1	0	0.027
A2	4	345	gen+cip	gen	cip	7	1	0	0.08
A2	5	345	gen+cip	gen	cip	7	1	0	0.099
A2	6	345	gen+cip	gen	cip	7	1	0	0.083
A2	7	345	gen+cip	gen	cip	7	1	0	0.099
A2	8	345	gen+cip	gen	cip	7	1	0	0.069
A2	9	345	gen+cip	gen	cip	7	1	0	0.099
A2	10	345	gen+cip	gen	cip	7	1	0	0.079
A2	1	360	gen+cip	gen	cip	7	1	0	0.02
A2	2	360	gen+cip	gen	cip	7	1	0	0.013
A2	3	360	gen+cip	gen	cip	7	1	0	0.031
A2	4	360	gen+cip	gen	cip	7	1	0	0.09
A2	5	360	gen+cip	gen	cip	7	1	0	0.106
A2	6	360	gen+cip	gen	cip	7	1	0	0.091
A2	7	360	gen+cip	gen	cip	7	1	0	0.107
A2	8	360	gen+cip	gen	cip	7	1	0	0.073
A2	9	360	gen+cip	gen	cip	7	1	0	0.111
A2	10	360	gen+cip	gen	cip	7	1	0	0.088
A2	1	375	gen+cip	gen	cip	7	1	0	0.021
A2	2	375	gen+cip	gen	cip	7	1	0	0.015
A2	3	375	gen+cip	gen	cip	7	1	0	0.034
A2	4	375	gen+cip	gen	cip	7	1	0	0.099
A2	5	375	gen+cip	gen	cip	7	1	0	0.114
A2	6	375	gen+cip	gen	cip	7	1	0	0.1
A2	7	375	gen+cip	gen	cip	7	1	0	0.114
A2	8	375	gen+cip	gen	cip	7	1	0	0.076
A2	9	375	gen+cip	gen	cip	7	1	0	0.124
A2	10	375	gen+cip	gen	cip	7	1	0	0.096
A2	1	390	gen+cip	gen	cip	7	1	0	0.021
A2	2	390	gen+cip	gen	cip	7	1	0	0.016
A2	3	390	gen+cip	gen	cip	7	1	0	0.037
A2	4	390	gen+cip	gen	cip	7	1	0	0.11
A2	5	390	gen+cip	gen	cip	7	1	0	0.119
A2	6	390	gen+cip	gen	cip	7	1	0	0.107
A2	7	390	gen+cip	gen	cip	7	1	0	0.119
A2	8	390	gen+cip	gen	cip	7	1	0	0.081
A2	9	390	gen+cip	gen	cip	7	1	0	0.135
A2	10	390	gen+cip	gen	cip	7	1	0	0.104
A2	1	405	gen+cip	gen	cip	7	1	0	0.022
A2	2	405	gen+cip	gen	cip	7	1	0	0.019
A2	3	405	gen+cip	gen	cip	7	1	0	0.042
A2	4	405	gen+cip	gen	cip	7	1	0	0.119
A2	5	405	gen+cip	gen	cip	7	1	0	0.124
A2	6	405	gen+cip	gen	cip	7	1	0	0.114
A2	7	405	gen+cip	gen	cip	7	1	0	0.123
A2	8	405	gen+cip	gen	cip	7	1	0	0.083
A2	9	405	gen+cip	gen	cip	7	1	0	0.145
A2	10	405	gen+cip	gen	cip	7	1	0	0.111
A2	1	420	gen+cip	gen	cip	7	1	0	0.021
A2	2	420	gen+cip	gen	cip	7	1	0	0.02
A2	3	420	gen+cip	gen	cip	7	1	0	0.047
A2	4	420	gen+cip	gen	cip	7	1	0	0.126
A2	5	420	gen+cip	gen	cip	7	1	0	0.126
A2	6	420	gen+cip	gen	cip	7	1	0	0.119
A2	7	420	gen+cip	gen	cip	7	1	0	0.126
A2	8	420	gen+cip	gen	cip	7	1	0	0.087
A2	9	420	gen+cip	gen	cip	7	1	0	0.155
A2	10	420	gen+cip	gen	cip	7	1	0	0.118
A2	1	435	gen+cip	gen	cip	7	1	0	0.022
A2	2	435	gen+cip	gen	cip	7	1	0	0.022
A2	3	435	gen+cip	gen	cip	7	1	0	0.054
A2	4	435	gen+cip	gen	cip	7	1	0	0.132
A2	5	435	gen+cip	gen	cip	7	1	0	0.13
A2	6	435	gen+cip	gen	cip	7	1	0	0.122
A2	7	435	gen+cip	gen	cip	7	1	0	0.13
A2	8	435	gen+cip	gen	cip	7	1	0	0.088
A2	9	435	gen+cip	gen	cip	7	1	0	0.161
A2	10	435	gen+cip	gen	cip	7	1	0	0.123
A2	1	450	gen+cip	gen	cip	7	1	0	0.023
A2	2	450	gen+cip	gen	cip	7	1	0	0.024
A2	3	450	gen+cip	gen	cip	7	1	0	0.061
A2	4	450	gen+cip	gen	cip	7	1	0	0.132
A2	5	450	gen+cip	gen	cip	7	1	0	0.132
A2	6	450	gen+cip	gen	cip	7	1	0	0.127
A2	7	450	gen+cip	gen	cip	7	1	0	0.132
A2	8	450	gen+cip	gen	cip	7	1	0	0.09
A2	9	450	gen+cip	gen	cip	7	1	0	0.162
A2	10	450	gen+cip	gen	cip	7	1	0	0.127
A2	1	465	gen+cip	gen	cip	7	1	0	0.023
A2	2	465	gen+cip	gen	cip	7	1	0	0.027
A2	3	465	gen+cip	gen	cip	7	1	0	0.069
A2	4	465	gen+cip	gen	cip	7	1	0	0.136
A2	5	465	gen+cip	gen	cip	7	1	0	0.135
A2	6	465	gen+cip	gen	cip	7	1	0	0.129
A2	7	465	gen+cip	gen	cip	7	1	0	0.133
A2	8	465	gen+cip	gen	cip	7	1	0	0.092
A2	9	465	gen+cip	gen	cip	7	1	0	0.163
A2	10	465	gen+cip	gen	cip	7	1	0	0.13
A2	1	480	gen+cip	gen	cip	7	1	0	0.024
A2	2	480	gen+cip	gen	cip	7	1	0	0.029
A2	3	480	gen+cip	gen	cip	7	1	0	0.077
A2	4	480	gen+cip	gen	cip	7	1	0	0.136
A2	5	480	gen+cip	gen	cip	7	1	0	0.135
A2	6	480	gen+cip	gen	cip	7	1	0	0.131
A2	7	480	gen+cip	gen	cip	7	1	0	0.133
A2	8	480	gen+cip	gen	cip	7	1	0	0.093
A2	9	480	gen+cip	gen	cip	7	1	0	0.164
A2	10	480	gen+cip	gen	cip	7	1	0	0.133
A2	1	495	gen+cip	gen	cip	7	1	0	0.025
A2	2	495	gen+cip	gen	cip	7	1	0	0.031
A2	3	495	gen+cip	gen	cip	7	1	0	0.086
A2	4	495	gen+cip	gen	cip	7	1	0	0.137
A2	5	495	gen+cip	gen	cip	7	1	0	0.136
A2	6	495	gen+cip	gen	cip	7	1	0	0.13
A2	7	495	gen+cip	gen	cip	7	1	0	0.134
A2	8	495	gen+cip	gen	cip	7	1	0	0.095
A2	9	495	gen+cip	gen	cip	7	1	0	0.166
A2	10	495	gen+cip	gen	cip	7	1	0	0.134
A2	1	510	gen+cip	gen	cip	7	1	0	0.027
A2	2	510	gen+cip	gen	cip	7	1	0	0.034
A2	3	510	gen+cip	gen	cip	7	1	0	0.096
A2	4	510	gen+cip	gen	cip	7	1	0	0.139
A2	5	510	gen+cip	gen	cip	7	1	0	0.138
A2	6	510	gen+cip	gen	cip	7	1	0	0.131
A2	7	510	gen+cip	gen	cip	7	1	0	0.135
A2	8	510	gen+cip	gen	cip	7	1	0	0.096
A2	9	510	gen+cip	gen	cip	7	1	0	0.165
A2	10	510	gen+cip	gen	cip	7	1	0	0.135
A2	1	525	gen+cip	gen	cip	7	1	0	0.028
A2	2	525	gen+cip	gen	cip	7	1	0	0.036
A2	3	525	gen+cip	gen	cip	7	1	0	0.106
A2	4	525	gen+cip	gen	cip	7	1	0	0.14
A2	5	525	gen+cip	gen	cip	7	1	0	0.138
A2	6	525	gen+cip	gen	cip	7	1	0	0.131
A2	7	525	gen+cip	gen	cip	7	1	0	0.137
A2	8	525	gen+cip	gen	cip	7	1	0	0.098
A2	9	525	gen+cip	gen	cip	7	1	0	0.165
A2	10	525	gen+cip	gen	cip	7	1	0	0.137
A2	1	540	gen+cip	gen	cip	7	1	0	0.03
A2	2	540	gen+cip	gen	cip	7	1	0	0.04
A2	3	540	gen+cip	gen	cip	7	1	0	0.116
A2	4	540	gen+cip	gen	cip	7	1	0	0.141
A2	5	540	gen+cip	gen	cip	7	1	0	0.14
A2	6	540	gen+cip	gen	cip	7	1	0	0.132
A2	7	540	gen+cip	gen	cip	7	1	0	0.139
A2	8	540	gen+cip	gen	cip	7	1	0	0.101
A2	9	540	gen+cip	gen	cip	7	1	0	0.165
A2	10	540	gen+cip	gen	cip	7	1	0	0.138
A2	1	555	gen+cip	gen	cip	7	1	0	0.032
A2	2	555	gen+cip	gen	cip	7	1	0	0.044
A2	3	555	gen+cip	gen	cip	7	1	0	0.124
A2	4	555	gen+cip	gen	cip	7	1	0	0.144
A2	5	555	gen+cip	gen	cip	7	1	0	0.142
A2	6	555	gen+cip	gen	cip	7	1	0	0.135
A2	7	555	gen+cip	gen	cip	7	1	0	0.141
A2	8	555	gen+cip	gen	cip	7	1	0	0.102
A2	9	555	gen+cip	gen	cip	7	1	0	0.168
A2	10	555	gen+cip	gen	cip	7	1	0	0.14
A2	1	570	gen+cip	gen	cip	7	1	0	0.034
A2	2	570	gen+cip	gen	cip	7	1	0	0.048
A2	3	570	gen+cip	gen	cip	7	1	0	0.13
A2	4	570	gen+cip	gen	cip	7	1	0	0.146
A2	5	570	gen+cip	gen	cip	7	1	0	0.143
A2	6	570	gen+cip	gen	cip	7	1	0	0.136
A2	7	570	gen+cip	gen	cip	7	1	0	0.144
A2	8	570	gen+cip	gen	cip	7	1	0	0.103
A2	9	570	gen+cip	gen	cip	7	1	0	0.171
A2	10	570	gen+cip	gen	cip	7	1	0	0.142
A2	1	585	gen+cip	gen	cip	7	1	0	0.037
A2	2	585	gen+cip	gen	cip	7	1	0	0.053
A2	3	585	gen+cip	gen	cip	7	1	0	0.139
A2	4	585	gen+cip	gen	cip	7	1	0	0.149
A2	3	600	gen+cip	gen	cip	7	1	0	0.145
A2	5	585	gen+cip	gen	cip	7	1	0	0.144
A2	4	600	gen+cip	gen	cip	7	1	0	0.15
A2	6	585	gen+cip	gen	cip	7	1	0	0.138
A2	5	600	gen+cip	gen	cip	7	1	0	0.146
A2	7	585	gen+cip	gen	cip	7	1	0	0.146
A2	6	600	gen+cip	gen	cip	7	1	0	0.141
A2	8	585	gen+cip	gen	cip	7	1	0	0.103
A2	7	600	gen+cip	gen	cip	7	1	0	0.148
A2	9	585	gen+cip	gen	cip	7	1	0	0.17
A2	8	600	gen+cip	gen	cip	7	1	0	0.105
A2	10	585	gen+cip	gen	cip	7	1	0	0.144
A2	9	600	gen+cip	gen	cip	7	1	0	0.173
A2	1	600	gen+cip	gen	cip	7	1	0	0.041
A2	10	600	gen+cip	gen	cip	7	1	0	0.146
A2	2	600	gen+cip	gen	cip	7	1	0	0.058
A2	1	615	gen+cip	gen	cip	7	1	0	0.045
A2	2	615	gen+cip	gen	cip	7	1	0	0.064
A2	3	615	gen+cip	gen	cip	7	1	0	0.145
A2	4	615	gen+cip	gen	cip	7	1	0	0.152
A2	5	615	gen+cip	gen	cip	7	1	0	0.147
A2	6	615	gen+cip	gen	cip	7	1	0	0.144
A2	7	615	gen+cip	gen	cip	7	1	0	0.151
A2	8	615	gen+cip	gen	cip	7	1	0	0.105
A2	9	615	gen+cip	gen	cip	7	1	0	0.173
A2	5	660	gen+cip	gen	cip	7	1	0	0.152
A2	10	615	gen+cip	gen	cip	7	1	0	0.148
A2	3	630	gen+cip	gen	cip	7	1	0	0.145
A2	6	660	gen+cip	gen	cip	7	1	0	0.153
A2	1	630	gen+cip	gen	cip	7	1	0	0.049
A2	4	630	gen+cip	gen	cip	7	1	0	0.154
A2	7	660	gen+cip	gen	cip	7	1	0	0.156
A2	2	630	gen+cip	gen	cip	7	1	0	0.069
A2	5	630	gen+cip	gen	cip	7	1	0	0.149
A2	8	660	gen+cip	gen	cip	7	1	0	0.108
A2	6	630	gen+cip	gen	cip	7	1	0	0.147
A2	9	660	gen+cip	gen	cip	7	1	0	0.179
A2	7	630	gen+cip	gen	cip	7	1	0	0.152
A2	10	660	gen+cip	gen	cip	7	1	0	0.156
A2	8	630	gen+cip	gen	cip	7	1	0	0.106
A2	1	645	gen+cip	gen	cip	7	1	0	0.053
A2	1	675	gen+cip	gen	cip	7	1	0	0.063
A2	7	645	gen+cip	gen	cip	7	1	0	0.154
A2	9	630	gen+cip	gen	cip	7	1	0	0.176
A2	2	645	gen+cip	gen	cip	7	1	0	0.075
A2	2	675	gen+cip	gen	cip	7	1	0	0.09
A2	8	645	gen+cip	gen	cip	7	1	0	0.106
A2	10	630	gen+cip	gen	cip	7	1	0	0.151
A2	3	645	gen+cip	gen	cip	7	1	0	0.145
A2	3	675	gen+cip	gen	cip	7	1	0	0.146
A2	9	645	gen+cip	gen	cip	7	1	0	0.178
A2	2	690	gen+cip	gen	cip	7	1	0	0.099
A2	4	645	gen+cip	gen	cip	7	1	0	0.156
A2	4	675	gen+cip	gen	cip	7	1	0	0.158
A2	10	645	gen+cip	gen	cip	7	1	0	0.154
A2	3	690	gen+cip	gen	cip	7	1	0	0.148
A2	5	645	gen+cip	gen	cip	7	1	0	0.151
A2	5	675	gen+cip	gen	cip	7	1	0	0.154
A2	1	660	gen+cip	gen	cip	7	1	0	0.058
A2	4	690	gen+cip	gen	cip	7	1	0	0.158
A2	6	645	gen+cip	gen	cip	7	1	0	0.153
A2	6	675	gen+cip	gen	cip	7	1	0	0.152
A2	2	660	gen+cip	gen	cip	7	1	0	0.082
A2	5	690	gen+cip	gen	cip	7	1	0	0.156
A2	6	690	gen+cip	gen	cip	7	1	0	0.154
A2	7	675	gen+cip	gen	cip	7	1	0	0.158
A2	3	660	gen+cip	gen	cip	7	1	0	0.145
A2	7	690	gen+cip	gen	cip	7	1	0	0.16
A2	8	675	gen+cip	gen	cip	7	1	0	0.109
A2	4	660	gen+cip	gen	cip	7	1	0	0.156
A2	8	690	gen+cip	gen	cip	7	1	0	0.111
A2	9	675	gen+cip	gen	cip	7	1	0	0.18
A2	9	690	gen+cip	gen	cip	7	1	0	0.18
A2	10	675	gen+cip	gen	cip	7	1	0	0.16
A2	10	690	gen+cip	gen	cip	7	1	0	0.159
A2	1	690	gen+cip	gen	cip	7	1	0	0.069
A3	1	15	gen+cip	gen	cip	5	1	0	0
A3	2	15	gen+cip	gen	cip	5	1	0	0
A3	3	15	gen+cip	gen	cip	5	1	0	0
A3	4	15	gen+cip	gen	cip	5	1	0	0
A3	5	15	gen+cip	gen	cip	5	1	0	0
A3	6	15	gen+cip	gen	cip	5	1	0	0
A3	7	15	gen+cip	gen	cip	5	1	0	0
A3	8	15	gen+cip	gen	cip	5	1	0	0
A3	9	15	gen+cip	gen	cip	5	1	0	0
A3	10	15	gen+cip	gen	cip	5	1	0	0
A3	1	30	gen+cip	gen	cip	5	1	0	0
A3	2	30	gen+cip	gen	cip	5	1	0	0
A3	3	30	gen+cip	gen	cip	5	1	0	0.001
A3	4	30	gen+cip	gen	cip	5	1	0	0
A3	5	30	gen+cip	gen	cip	5	1	0	0
A3	6	30	gen+cip	gen	cip	5	1	0	0
A3	7	30	gen+cip	gen	cip	5	1	0	0
A3	8	30	gen+cip	gen	cip	5	1	0	0.001
A3	9	30	gen+cip	gen	cip	5	1	0	0
A3	10	30	gen+cip	gen	cip	5	1	0	0.002
A3	1	45	gen+cip	gen	cip	5	1	0	0.001
A3	2	45	gen+cip	gen	cip	5	1	0	0
A3	3	45	gen+cip	gen	cip	5	1	0	0
A3	4	45	gen+cip	gen	cip	5	1	0	0.001
A3	5	45	gen+cip	gen	cip	5	1	0	0
A3	6	45	gen+cip	gen	cip	5	1	0	0
A3	7	45	gen+cip	gen	cip	5	1	0	0
A3	8	45	gen+cip	gen	cip	5	1	0	0.002
A3	9	45	gen+cip	gen	cip	5	1	0	0
A3	10	45	gen+cip	gen	cip	5	1	0	0
A3	1	60	gen+cip	gen	cip	5	1	0	0.002
A3	2	60	gen+cip	gen	cip	5	1	0	0.001
A3	3	60	gen+cip	gen	cip	5	1	0	0
A3	4	60	gen+cip	gen	cip	5	1	0	0.001
A3	5	60	gen+cip	gen	cip	5	1	0	0
A3	6	60	gen+cip	gen	cip	5	1	0	0
A3	7	60	gen+cip	gen	cip	5	1	0	0.001
A3	8	60	gen+cip	gen	cip	5	1	0	0.004
A3	9	60	gen+cip	gen	cip	5	1	0	0.001
A3	10	60	gen+cip	gen	cip	5	1	0	0.001
A3	1	75	gen+cip	gen	cip	5	1	0	0.003
A3	2	75	gen+cip	gen	cip	5	1	0	0
A3	3	75	gen+cip	gen	cip	5	1	0	0
A3	4	75	gen+cip	gen	cip	5	1	0	0.001
A3	5	75	gen+cip	gen	cip	5	1	0	0
A3	6	75	gen+cip	gen	cip	5	1	0	0.001
A3	7	75	gen+cip	gen	cip	5	1	0	0.001
A3	8	75	gen+cip	gen	cip	5	1	0	0.005
A3	9	75	gen+cip	gen	cip	5	1	0	0
A3	10	75	gen+cip	gen	cip	5	1	0	0
A3	1	90	gen+cip	gen	cip	5	1	0	0.004
A3	2	90	gen+cip	gen	cip	5	1	0	0
A3	3	90	gen+cip	gen	cip	5	1	0	0.001
A3	4	90	gen+cip	gen	cip	5	1	0	0.001
A3	5	90	gen+cip	gen	cip	5	1	0	0
A3	6	90	gen+cip	gen	cip	5	1	0	0.002
A3	7	90	gen+cip	gen	cip	5	1	0	0.001
A3	8	90	gen+cip	gen	cip	5	1	0	0.005
A3	9	90	gen+cip	gen	cip	5	1	0	0.001
A3	10	90	gen+cip	gen	cip	5	1	0	0.001
A3	1	105	gen+cip	gen	cip	5	1	0	0.006
A3	2	105	gen+cip	gen	cip	5	1	0	0
A3	3	105	gen+cip	gen	cip	5	1	0	0.001
A3	4	105	gen+cip	gen	cip	5	1	0	0.001
A3	5	105	gen+cip	gen	cip	5	1	0	0.001
A3	6	105	gen+cip	gen	cip	5	1	0	0.002
A3	7	105	gen+cip	gen	cip	5	1	0	0.001
A3	8	105	gen+cip	gen	cip	5	1	0	0.005
A3	9	105	gen+cip	gen	cip	5	1	0	0.001
A3	10	105	gen+cip	gen	cip	5	1	0	0.001
A3	1	120	gen+cip	gen	cip	5	1	0	0.008
A3	2	120	gen+cip	gen	cip	5	1	0	0
A3	3	120	gen+cip	gen	cip	5	1	0	0.002
A3	4	120	gen+cip	gen	cip	5	1	0	0.001
A3	5	120	gen+cip	gen	cip	5	1	0	0.001
A3	6	120	gen+cip	gen	cip	5	1	0	0.003
A3	7	120	gen+cip	gen	cip	5	1	0	0.002
A3	8	120	gen+cip	gen	cip	5	1	0	0.005
A3	9	120	gen+cip	gen	cip	5	1	0	0.001
A3	10	120	gen+cip	gen	cip	5	1	0	0.002
A3	1	135	gen+cip	gen	cip	5	1	0	0.01
A3	2	135	gen+cip	gen	cip	5	1	0	0
A3	3	135	gen+cip	gen	cip	5	1	0	0.003
A3	4	135	gen+cip	gen	cip	5	1	0	0.001
A3	5	135	gen+cip	gen	cip	5	1	0	0.001
A3	6	135	gen+cip	gen	cip	5	1	0	0.004
A3	7	135	gen+cip	gen	cip	5	1	0	0.003
A3	8	135	gen+cip	gen	cip	5	1	0	0.004
A3	9	135	gen+cip	gen	cip	5	1	0	0.002
A3	10	135	gen+cip	gen	cip	5	1	0	0.004
A3	1	150	gen+cip	gen	cip	5	1	0	0.012
A3	2	150	gen+cip	gen	cip	5	1	0	0
A3	3	150	gen+cip	gen	cip	5	1	0	0.004
A3	4	150	gen+cip	gen	cip	5	1	0	0
A3	5	150	gen+cip	gen	cip	5	1	0	0.002
A3	6	150	gen+cip	gen	cip	5	1	0	0.005
A3	7	150	gen+cip	gen	cip	5	1	0	0.005
A3	8	150	gen+cip	gen	cip	5	1	0	0.003
A3	9	150	gen+cip	gen	cip	5	1	0	0.002
A3	10	150	gen+cip	gen	cip	5	1	0	0.007
A3	1	165	gen+cip	gen	cip	5	1	0	0.014
A3	2	165	gen+cip	gen	cip	5	1	0	0.001
A3	3	165	gen+cip	gen	cip	5	1	0	0.006
A3	4	165	gen+cip	gen	cip	5	1	0	0.001
A3	5	165	gen+cip	gen	cip	5	1	0	0.004
A3	6	165	gen+cip	gen	cip	5	1	0	0.006
A3	7	165	gen+cip	gen	cip	5	1	0	0.007
A3	8	165	gen+cip	gen	cip	5	1	0	0.001
A3	9	165	gen+cip	gen	cip	5	1	0	0.004
A3	10	165	gen+cip	gen	cip	5	1	0	0.01
A3	1	180	gen+cip	gen	cip	5	1	0	0.016
A3	2	180	gen+cip	gen	cip	5	1	0	0.002
A3	3	180	gen+cip	gen	cip	5	1	0	0.008
A3	4	180	gen+cip	gen	cip	5	1	0	0.001
A3	5	180	gen+cip	gen	cip	5	1	0	0.005
A3	6	180	gen+cip	gen	cip	5	1	0	0.008
A3	7	180	gen+cip	gen	cip	5	1	0	0.009
A3	8	180	gen+cip	gen	cip	5	1	0	0.001
A3	9	180	gen+cip	gen	cip	5	1	0	0.004
A3	10	180	gen+cip	gen	cip	5	1	0	0.013
A3	1	195	gen+cip	gen	cip	5	1	0	0.02
A3	2	195	gen+cip	gen	cip	5	1	0	0.004
A3	3	195	gen+cip	gen	cip	5	1	0	0.011
A3	4	195	gen+cip	gen	cip	5	1	0	0.003
A3	5	195	gen+cip	gen	cip	5	1	0	0.007
A3	6	195	gen+cip	gen	cip	5	1	0	0.01
A3	7	195	gen+cip	gen	cip	5	1	0	0.012
A3	8	195	gen+cip	gen	cip	5	1	0	0.003
A3	9	195	gen+cip	gen	cip	5	1	0	0.005
A3	10	195	gen+cip	gen	cip	5	1	0	0.018
A3	1	210	gen+cip	gen	cip	5	1	0	0.021
A3	2	210	gen+cip	gen	cip	5	1	0	0.005
A3	3	210	gen+cip	gen	cip	5	1	0	0.014
A3	4	210	gen+cip	gen	cip	5	1	0	0.004
A3	5	210	gen+cip	gen	cip	5	1	0	0.009
A3	6	210	gen+cip	gen	cip	5	1	0	0.012
A3	7	210	gen+cip	gen	cip	5	1	0	0.015
A3	8	210	gen+cip	gen	cip	5	1	0	0.006
A3	9	210	gen+cip	gen	cip	5	1	0	0.007
A3	10	210	gen+cip	gen	cip	5	1	0	0.024
A3	1	225	gen+cip	gen	cip	5	1	0	0.023
A3	2	225	gen+cip	gen	cip	5	1	0	0.007
A3	3	225	gen+cip	gen	cip	5	1	0	0.017
A3	4	225	gen+cip	gen	cip	5	1	0	0.005
A3	5	225	gen+cip	gen	cip	5	1	0	0.012
A3	6	225	gen+cip	gen	cip	5	1	0	0.015
A3	7	225	gen+cip	gen	cip	5	1	0	0.019
A3	8	225	gen+cip	gen	cip	5	1	0	0.01
A3	9	225	gen+cip	gen	cip	5	1	0	0.009
A3	10	225	gen+cip	gen	cip	5	1	0	0.031
A3	1	240	gen+cip	gen	cip	5	1	0	0.024
A3	2	240	gen+cip	gen	cip	5	1	0	0.01
A3	3	240	gen+cip	gen	cip	5	1	0	0.022
A3	4	240	gen+cip	gen	cip	5	1	0	0.007
A3	5	240	gen+cip	gen	cip	5	1	0	0.014
A3	6	240	gen+cip	gen	cip	5	1	0	0.018
A3	7	240	gen+cip	gen	cip	5	1	0	0.022
A3	8	240	gen+cip	gen	cip	5	1	0	0.014
A3	9	240	gen+cip	gen	cip	5	1	0	0.011
A3	10	240	gen+cip	gen	cip	5	1	0	0.037
A3	1	255	gen+cip	gen	cip	5	1	0	0.025
A3	2	255	gen+cip	gen	cip	5	1	0	0.013
A3	3	255	gen+cip	gen	cip	5	1	0	0.027
A3	4	255	gen+cip	gen	cip	5	1	0	0.009
A3	5	255	gen+cip	gen	cip	5	1	0	0.018
A3	6	255	gen+cip	gen	cip	5	1	0	0.022
A3	7	255	gen+cip	gen	cip	5	1	0	0.027
A3	8	255	gen+cip	gen	cip	5	1	0	0.02
A3	9	255	gen+cip	gen	cip	5	1	0	0.013
A3	10	255	gen+cip	gen	cip	5	1	0	0.045
A3	1	270	gen+cip	gen	cip	5	1	0	0.026
A3	2	270	gen+cip	gen	cip	5	1	0	0.016
A3	3	270	gen+cip	gen	cip	5	1	0	0.032
A3	4	270	gen+cip	gen	cip	5	1	0	0.012
A3	5	270	gen+cip	gen	cip	5	1	0	0.021
A3	6	270	gen+cip	gen	cip	5	1	0	0.026
A3	7	270	gen+cip	gen	cip	5	1	0	0.033
A3	8	270	gen+cip	gen	cip	5	1	0	0.026
A3	9	270	gen+cip	gen	cip	5	1	0	0.016
A3	10	270	gen+cip	gen	cip	5	1	0	0.056
A3	1	285	gen+cip	gen	cip	5	1	0	0.027
A3	2	285	gen+cip	gen	cip	5	1	0	0.02
A3	3	285	gen+cip	gen	cip	5	1	0	0.037
A3	4	285	gen+cip	gen	cip	5	1	0	0.014
A3	5	285	gen+cip	gen	cip	5	1	0	0.024
A3	6	285	gen+cip	gen	cip	5	1	0	0.032
A3	7	285	gen+cip	gen	cip	5	1	0	0.038
A3	8	285	gen+cip	gen	cip	5	1	0	0.03
A3	9	285	gen+cip	gen	cip	5	1	0	0.019
A3	10	285	gen+cip	gen	cip	5	1	0	0.066
A3	1	300	gen+cip	gen	cip	5	1	0	0.028
A3	2	300	gen+cip	gen	cip	5	1	0	0.025
A3	3	300	gen+cip	gen	cip	5	1	0	0.041
A3	4	300	gen+cip	gen	cip	5	1	0	0.017
A3	5	300	gen+cip	gen	cip	5	1	0	0.028
A3	6	300	gen+cip	gen	cip	5	1	0	0.036
A3	7	300	gen+cip	gen	cip	5	1	0	0.043
A3	8	300	gen+cip	gen	cip	5	1	0	0.037
A3	9	300	gen+cip	gen	cip	5	1	0	0.022
A3	10	300	gen+cip	gen	cip	5	1	0	0.077
A3	1	315	gen+cip	gen	cip	5	1	0	0.03
A3	2	315	gen+cip	gen	cip	5	1	0	0.028
A3	3	315	gen+cip	gen	cip	5	1	0	0.046
A3	4	315	gen+cip	gen	cip	5	1	0	0.021
A3	5	315	gen+cip	gen	cip	5	1	0	0.034
A3	6	315	gen+cip	gen	cip	5	1	0	0.04
A3	7	315	gen+cip	gen	cip	5	1	0	0.05
A3	8	315	gen+cip	gen	cip	5	1	0	0.043
A3	9	315	gen+cip	gen	cip	5	1	0	0.027
A3	10	315	gen+cip	gen	cip	5	1	0	0.084
A3	1	330	gen+cip	gen	cip	5	1	0	0.031
A3	2	330	gen+cip	gen	cip	5	1	0	0.032
A3	3	330	gen+cip	gen	cip	5	1	0	0.052
A3	4	330	gen+cip	gen	cip	5	1	0	0.024
A3	5	330	gen+cip	gen	cip	5	1	0	0.036
A3	6	330	gen+cip	gen	cip	5	1	0	0.045
A3	7	330	gen+cip	gen	cip	5	1	0	0.057
A3	8	330	gen+cip	gen	cip	5	1	0	0.049
A3	9	330	gen+cip	gen	cip	5	1	0	0.031
A3	10	330	gen+cip	gen	cip	5	1	0	0.092
A3	1	345	gen+cip	gen	cip	5	1	0	0.033
A3	2	345	gen+cip	gen	cip	5	1	0	0.036
A3	3	345	gen+cip	gen	cip	5	1	0	0.059
A3	4	345	gen+cip	gen	cip	5	1	0	0.028
A3	5	345	gen+cip	gen	cip	5	1	0	0.039
A3	6	345	gen+cip	gen	cip	5	1	0	0.05
A3	7	345	gen+cip	gen	cip	5	1	0	0.064
A3	8	345	gen+cip	gen	cip	5	1	0	0.055
A3	9	345	gen+cip	gen	cip	5	1	0	0.036
A3	10	345	gen+cip	gen	cip	5	1	0	0.1
A3	1	360	gen+cip	gen	cip	5	1	0	0.035
A3	2	360	gen+cip	gen	cip	5	1	0	0.041
A3	3	360	gen+cip	gen	cip	5	1	0	0.066
A3	4	360	gen+cip	gen	cip	5	1	0	0.031
A3	5	360	gen+cip	gen	cip	5	1	0	0.044
A3	6	360	gen+cip	gen	cip	5	1	0	0.056
A3	7	360	gen+cip	gen	cip	5	1	0	0.073
A3	8	360	gen+cip	gen	cip	5	1	0	0.063
A3	9	360	gen+cip	gen	cip	5	1	0	0.04
A3	10	360	gen+cip	gen	cip	5	1	0	0.108
A3	1	375	gen+cip	gen	cip	5	1	0	0.038
A3	2	375	gen+cip	gen	cip	5	1	0	0.047
A3	3	375	gen+cip	gen	cip	5	1	0	0.074
A3	4	375	gen+cip	gen	cip	5	1	0	0.034
A3	5	375	gen+cip	gen	cip	5	1	0	0.048
A3	6	375	gen+cip	gen	cip	5	1	0	0.063
A3	7	375	gen+cip	gen	cip	5	1	0	0.08
A3	8	375	gen+cip	gen	cip	5	1	0	0.069
A3	9	375	gen+cip	gen	cip	5	1	0	0.05
A3	10	375	gen+cip	gen	cip	5	1	0	0.115
A3	1	390	gen+cip	gen	cip	5	1	0	0.04
A3	2	390	gen+cip	gen	cip	5	1	0	0.053
A3	3	390	gen+cip	gen	cip	5	1	0	0.08
A3	4	390	gen+cip	gen	cip	5	1	0	0.038
A3	5	390	gen+cip	gen	cip	5	1	0	0.054
A3	6	390	gen+cip	gen	cip	5	1	0	0.07
A3	7	390	gen+cip	gen	cip	5	1	0	0.089
A3	8	390	gen+cip	gen	cip	5	1	0	0.076
A3	9	390	gen+cip	gen	cip	5	1	0	0.057
A3	10	390	gen+cip	gen	cip	5	1	0	0.121
A3	1	405	gen+cip	gen	cip	5	1	0	0.044
A3	2	405	gen+cip	gen	cip	5	1	0	0.06
A3	3	405	gen+cip	gen	cip	5	1	0	0.088
A3	4	405	gen+cip	gen	cip	5	1	0	0.042
A3	5	405	gen+cip	gen	cip	5	1	0	0.059
A3	6	405	gen+cip	gen	cip	5	1	0	0.077
A3	7	405	gen+cip	gen	cip	5	1	0	0.097
A3	8	405	gen+cip	gen	cip	5	1	0	0.082
A3	9	405	gen+cip	gen	cip	5	1	0	0.066
A3	10	405	gen+cip	gen	cip	5	1	0	0.125
A3	1	420	gen+cip	gen	cip	5	1	0	0.047
A3	2	420	gen+cip	gen	cip	5	1	0	0.067
A3	3	420	gen+cip	gen	cip	5	1	0	0.096
A3	4	420	gen+cip	gen	cip	5	1	0	0.047
A3	5	420	gen+cip	gen	cip	5	1	0	0.064
A3	6	420	gen+cip	gen	cip	5	1	0	0.086
A3	7	420	gen+cip	gen	cip	5	1	0	0.104
A3	8	420	gen+cip	gen	cip	5	1	0	0.089
A3	9	420	gen+cip	gen	cip	5	1	0	0.074
A3	10	420	gen+cip	gen	cip	5	1	0	0.129
A3	1	435	gen+cip	gen	cip	5	1	0	0.051
A3	2	435	gen+cip	gen	cip	5	1	0	0.075
A3	3	435	gen+cip	gen	cip	5	1	0	0.103
A3	4	435	gen+cip	gen	cip	5	1	0	0.052
A3	5	435	gen+cip	gen	cip	5	1	0	0.071
A3	6	435	gen+cip	gen	cip	5	1	0	0.094
A3	7	435	gen+cip	gen	cip	5	1	0	0.113
A3	8	435	gen+cip	gen	cip	5	1	0	0.097
A3	9	435	gen+cip	gen	cip	5	1	0	0.083
A3	10	435	gen+cip	gen	cip	5	1	0	0.133
A3	1	450	gen+cip	gen	cip	5	1	0	0.055
A3	2	450	gen+cip	gen	cip	5	1	0	0.083
A3	3	450	gen+cip	gen	cip	5	1	0	0.109
A3	4	450	gen+cip	gen	cip	5	1	0	0.057
A3	5	450	gen+cip	gen	cip	5	1	0	0.078
A3	6	450	gen+cip	gen	cip	5	1	0	0.102
A3	7	450	gen+cip	gen	cip	5	1	0	0.119
A3	8	450	gen+cip	gen	cip	5	1	0	0.099
A3	9	450	gen+cip	gen	cip	5	1	0	0.091
A3	10	450	gen+cip	gen	cip	5	1	0	0.137
A3	1	465	gen+cip	gen	cip	5	1	0	0.059
A3	2	465	gen+cip	gen	cip	5	1	0	0.091
A3	3	465	gen+cip	gen	cip	5	1	0	0.118
A3	4	465	gen+cip	gen	cip	5	1	0	0.063
A3	5	465	gen+cip	gen	cip	5	1	0	0.084
A3	6	465	gen+cip	gen	cip	5	1	0	0.11
A3	7	465	gen+cip	gen	cip	5	1	0	0.124
A3	8	465	gen+cip	gen	cip	5	1	0	0.104
A3	9	465	gen+cip	gen	cip	5	1	0	0.102
A3	10	465	gen+cip	gen	cip	5	1	0	0.138
A3	1	480	gen+cip	gen	cip	5	1	0	0.064
A3	2	480	gen+cip	gen	cip	5	1	0	0.1
A3	3	480	gen+cip	gen	cip	5	1	0	0.124
A3	4	480	gen+cip	gen	cip	5	1	0	0.07
A3	5	480	gen+cip	gen	cip	5	1	0	0.091
A3	6	480	gen+cip	gen	cip	5	1	0	0.12
A3	7	480	gen+cip	gen	cip	5	1	0	0.128
A3	8	480	gen+cip	gen	cip	5	1	0	0.107
A3	9	480	gen+cip	gen	cip	5	1	0	0.115
A3	10	480	gen+cip	gen	cip	5	1	0	0.139
A3	1	495	gen+cip	gen	cip	5	1	0	0.07
A3	2	495	gen+cip	gen	cip	5	1	0	0.108
A3	3	495	gen+cip	gen	cip	5	1	0	0.129
A3	4	495	gen+cip	gen	cip	5	1	0	0.077
A3	5	495	gen+cip	gen	cip	5	1	0	0.099
A3	6	495	gen+cip	gen	cip	5	1	0	0.127
A3	7	495	gen+cip	gen	cip	5	1	0	0.133
A3	8	495	gen+cip	gen	cip	5	1	0	0.11
A3	9	495	gen+cip	gen	cip	5	1	0	0.123
A3	10	495	gen+cip	gen	cip	5	1	0	0.14
A3	1	510	gen+cip	gen	cip	5	1	0	0.077
A3	2	510	gen+cip	gen	cip	5	1	0	0.114
A3	3	510	gen+cip	gen	cip	5	1	0	0.133
A3	4	510	gen+cip	gen	cip	5	1	0	0.084
A3	5	510	gen+cip	gen	cip	5	1	0	0.106
A3	6	510	gen+cip	gen	cip	5	1	0	0.132
A3	7	510	gen+cip	gen	cip	5	1	0	0.135
A3	8	510	gen+cip	gen	cip	5	1	0	0.112
A3	9	510	gen+cip	gen	cip	5	1	0	0.123
A3	10	510	gen+cip	gen	cip	5	1	0	0.142
A3	1	525	gen+cip	gen	cip	5	1	0	0.086
A3	2	525	gen+cip	gen	cip	5	1	0	0.119
A3	3	525	gen+cip	gen	cip	5	1	0	0.136
A3	4	525	gen+cip	gen	cip	5	1	0	0.091
A3	5	525	gen+cip	gen	cip	5	1	0	0.115
A3	6	525	gen+cip	gen	cip	5	1	0	0.137
A3	7	525	gen+cip	gen	cip	5	1	0	0.136
A3	8	525	gen+cip	gen	cip	5	1	0	0.114
A3	9	525	gen+cip	gen	cip	5	1	0	0.131
A3	10	525	gen+cip	gen	cip	5	1	0	0.144
A3	1	540	gen+cip	gen	cip	5	1	0	0.091
A3	2	540	gen+cip	gen	cip	5	1	0	0.123
A3	3	540	gen+cip	gen	cip	5	1	0	0.138
A3	4	540	gen+cip	gen	cip	5	1	0	0.099
A3	5	540	gen+cip	gen	cip	5	1	0	0.122
A3	6	540	gen+cip	gen	cip	5	1	0	0.142
A3	7	540	gen+cip	gen	cip	5	1	0	0.135
A3	8	540	gen+cip	gen	cip	5	1	0	0.115
A3	9	540	gen+cip	gen	cip	5	1	0	0.135
A3	10	540	gen+cip	gen	cip	5	1	0	0.146
A3	1	555	gen+cip	gen	cip	5	1	0	0.102
A3	2	555	gen+cip	gen	cip	5	1	0	0.126
A3	3	555	gen+cip	gen	cip	5	1	0	0.139
A3	4	555	gen+cip	gen	cip	5	1	0	0.106
A3	5	555	gen+cip	gen	cip	5	1	0	0.126
A3	6	555	gen+cip	gen	cip	5	1	0	0.143
A3	7	555	gen+cip	gen	cip	5	1	0	0.135
A3	8	555	gen+cip	gen	cip	5	1	0	0.116
A3	9	555	gen+cip	gen	cip	5	1	0	0.143
A3	10	555	gen+cip	gen	cip	5	1	0	0.15
A3	1	570	gen+cip	gen	cip	5	1	0	0.11
A3	2	570	gen+cip	gen	cip	5	1	0	0.129
A3	3	570	gen+cip	gen	cip	5	1	0	0.139
A3	4	570	gen+cip	gen	cip	5	1	0	0.113
A3	5	570	gen+cip	gen	cip	5	1	0	0.131
A3	6	570	gen+cip	gen	cip	5	1	0	0.144
A3	7	570	gen+cip	gen	cip	5	1	0	0.134
A3	8	570	gen+cip	gen	cip	5	1	0	0.116
A3	9	570	gen+cip	gen	cip	5	1	0	0.142
A3	10	570	gen+cip	gen	cip	5	1	0	0.151
A3	1	585	gen+cip	gen	cip	5	1	0	0.118
A3	2	585	gen+cip	gen	cip	5	1	0	0.129
A3	3	585	gen+cip	gen	cip	5	1	0	0.139
A3	4	585	gen+cip	gen	cip	5	1	0	0.118
A3	10	615	gen+cip	gen	cip	5	1	0	0.161
A3	5	585	gen+cip	gen	cip	5	1	0	0.133
A3	1	630	gen+cip	gen	cip	5	1	0	0.133
A3	6	585	gen+cip	gen	cip	5	1	0	0.144
A3	2	630	gen+cip	gen	cip	5	1	0	0.131
A3	7	585	gen+cip	gen	cip	5	1	0	0.135
A3	3	630	gen+cip	gen	cip	5	1	0	0.142
A3	8	585	gen+cip	gen	cip	5	1	0	0.118
A3	4	630	gen+cip	gen	cip	5	1	0	0.13
A3	9	585	gen+cip	gen	cip	5	1	0	0.142
A3	5	630	gen+cip	gen	cip	5	1	0	0.138
A3	10	585	gen+cip	gen	cip	5	1	0	0.155
A3	6	630	gen+cip	gen	cip	5	1	0	0.143
A3	1	600	gen+cip	gen	cip	5	1	0	0.124
A3	7	630	gen+cip	gen	cip	5	1	0	0.136
A3	2	600	gen+cip	gen	cip	5	1	0	0.13
A3	8	630	gen+cip	gen	cip	5	1	0	0.124
A3	3	600	gen+cip	gen	cip	5	1	0	0.139
A3	9	630	gen+cip	gen	cip	5	1	0	0.147
A3	4	600	gen+cip	gen	cip	5	1	0	0.123
A3	10	630	gen+cip	gen	cip	5	1	0	0.163
A3	5	600	gen+cip	gen	cip	5	1	0	0.135
A3	1	645	gen+cip	gen	cip	5	1	0	0.134
A3	6	600	gen+cip	gen	cip	5	1	0	0.145
A3	2	645	gen+cip	gen	cip	5	1	0	0.132
A3	7	600	gen+cip	gen	cip	5	1	0	0.134
A3	3	645	gen+cip	gen	cip	5	1	0	0.144
A3	8	600	gen+cip	gen	cip	5	1	0	0.12
A3	4	645	gen+cip	gen	cip	5	1	0	0.131
A3	9	600	gen+cip	gen	cip	5	1	0	0.143
A3	5	645	gen+cip	gen	cip	5	1	0	0.137
A3	10	600	gen+cip	gen	cip	5	1	0	0.16
A3	6	645	gen+cip	gen	cip	5	1	0	0.146
A3	1	615	gen+cip	gen	cip	5	1	0	0.131
A3	4	615	gen+cip	gen	cip	5	1	0	0.126
A3	7	645	gen+cip	gen	cip	5	1	0	0.138
A3	2	615	gen+cip	gen	cip	5	1	0	0.13
A3	5	615	gen+cip	gen	cip	5	1	0	0.137
A3	8	645	gen+cip	gen	cip	5	1	0	0.126
A3	3	615	gen+cip	gen	cip	5	1	0	0.14
A3	6	615	gen+cip	gen	cip	5	1	0	0.144
A3	9	645	gen+cip	gen	cip	5	1	0	0.149
A3	7	615	gen+cip	gen	cip	5	1	0	0.135
A3	10	645	gen+cip	gen	cip	5	1	0	0.159
A3	8	615	gen+cip	gen	cip	5	1	0	0.121
A3	1	660	gen+cip	gen	cip	5	1	0	0.135
A3	9	615	gen+cip	gen	cip	5	1	0	0.145
A3	2	660	gen+cip	gen	cip	5	1	0	0.132
A3	3	660	gen+cip	gen	cip	5	1	0	0.144
A3	4	660	gen+cip	gen	cip	5	1	0	0.132
A3	5	660	gen+cip	gen	cip	5	1	0	0.138
A3	5	690	gen+cip	gen	cip	5	1	0	0.14
A3	8	690	gen+cip	gen	cip	5	1	0	0.13
A3	7	675	gen+cip	gen	cip	5	1	0	0.14
A3	10	675	gen+cip	gen	cip	5	1	0	0.161
A3	6	660	gen+cip	gen	cip	5	1	0	0.146
A3	6	690	gen+cip	gen	cip	5	1	0	0.147
A3	9	690	gen+cip	gen	cip	5	1	0	0.156
A3	8	675	gen+cip	gen	cip	5	1	0	0.129
A3	1	690	gen+cip	gen	cip	5	1	0	0.136
A3	7	660	gen+cip	gen	cip	5	1	0	0.138
A3	7	690	gen+cip	gen	cip	5	1	0	0.142
A3	10	690	gen+cip	gen	cip	5	1	0	0.161
A3	9	675	gen+cip	gen	cip	5	1	0	0.153
A3	2	690	gen+cip	gen	cip	5	1	0	0.132
A3	8	660	gen+cip	gen	cip	5	1	0	0.127
A3	3	690	gen+cip	gen	cip	5	1	0	0.146
A3	9	660	gen+cip	gen	cip	5	1	0	0.15
A3	4	690	gen+cip	gen	cip	5	1	0	0.133
A3	10	660	gen+cip	gen	cip	5	1	0	0.161
A3	2	675	gen+cip	gen	cip	5	1	0	0.132
A3	4	675	gen+cip	gen	cip	5	1	0	0.132
A3	1	675	gen+cip	gen	cip	5	1	0	0.137
A3	3	675	gen+cip	gen	cip	5	1	0	0.145
A3	5	675	gen+cip	gen	cip	5	1	0	0.139
A3	6	675	gen+cip	gen	cip	5	1	0	0.146
A4	1	15	gen+cip	gen	cip	5	2	0	0
A4	2	15	gen+cip	gen	cip	5	2	0	0
A4	3	15	gen+cip	gen	cip	5	2	0	0
A4	4	15	gen+cip	gen	cip	5	2	0	0
A4	5	15	gen+cip	gen	cip	5	2	0	0
A4	6	15	gen+cip	gen	cip	5	2	0	0
A4	7	15	gen+cip	gen	cip	5	2	0	0
A4	8	15	gen+cip	gen	cip	5	2	0	0
A4	9	15	gen+cip	gen	cip	5	2	0	0
A4	10	15	gen+cip	gen	cip	5	2	0	0
A4	1	30	gen+cip	gen	cip	5	2	0	0
A4	2	30	gen+cip	gen	cip	5	2	0	0.001
A4	3	30	gen+cip	gen	cip	5	2	0	0
A4	4	30	gen+cip	gen	cip	5	2	0	0
A4	5	30	gen+cip	gen	cip	5	2	0	0.001
A4	6	30	gen+cip	gen	cip	5	2	0	0
A4	7	30	gen+cip	gen	cip	5	2	0	0
A4	8	30	gen+cip	gen	cip	5	2	0	0.001
A4	9	30	gen+cip	gen	cip	5	2	0	0
A4	10	30	gen+cip	gen	cip	5	2	0	0.001
A4	1	45	gen+cip	gen	cip	5	2	0	0
A4	2	45	gen+cip	gen	cip	5	2	0	0
A4	3	45	gen+cip	gen	cip	5	2	0	0.001
A4	4	45	gen+cip	gen	cip	5	2	0	0
A4	5	45	gen+cip	gen	cip	5	2	0	0
A4	6	45	gen+cip	gen	cip	5	2	0	0
A4	7	45	gen+cip	gen	cip	5	2	0	0.001
A4	8	45	gen+cip	gen	cip	5	2	0	0.001
A4	9	45	gen+cip	gen	cip	5	2	0	0
A4	10	45	gen+cip	gen	cip	5	2	0	0
A4	1	60	gen+cip	gen	cip	5	2	0	0
A4	2	60	gen+cip	gen	cip	5	2	0	0.001
A4	3	60	gen+cip	gen	cip	5	2	0	0.001
A4	4	60	gen+cip	gen	cip	5	2	0	0
A4	5	60	gen+cip	gen	cip	5	2	0	0
A4	6	60	gen+cip	gen	cip	5	2	0	0.001
A4	7	60	gen+cip	gen	cip	5	2	0	0.001
A4	8	60	gen+cip	gen	cip	5	2	0	0.003
A4	9	60	gen+cip	gen	cip	5	2	0	0.001
A4	10	60	gen+cip	gen	cip	5	2	0	0.001
A4	1	75	gen+cip	gen	cip	5	2	0	0.001
A4	2	75	gen+cip	gen	cip	5	2	0	0.001
A4	3	75	gen+cip	gen	cip	5	2	0	0.001
A4	4	75	gen+cip	gen	cip	5	2	0	0.001
A4	5	75	gen+cip	gen	cip	5	2	0	0
A4	6	75	gen+cip	gen	cip	5	2	0	0.001
A4	7	75	gen+cip	gen	cip	5	2	0	0.001
A4	8	75	gen+cip	gen	cip	5	2	0	0.003
A4	9	75	gen+cip	gen	cip	5	2	0	0.001
A4	10	75	gen+cip	gen	cip	5	2	0	0
A4	1	90	gen+cip	gen	cip	5	2	0	0.001
A4	2	90	gen+cip	gen	cip	5	2	0	0.001
A4	3	90	gen+cip	gen	cip	5	2	0	0.001
A4	4	90	gen+cip	gen	cip	5	2	0	0
A4	5	90	gen+cip	gen	cip	5	2	0	0.001
A4	6	90	gen+cip	gen	cip	5	2	0	0
A4	7	90	gen+cip	gen	cip	5	2	0	0.001
A4	8	90	gen+cip	gen	cip	5	2	0	0.003
A4	9	90	gen+cip	gen	cip	5	2	0	0.001
A4	10	90	gen+cip	gen	cip	5	2	0	0
A4	1	105	gen+cip	gen	cip	5	2	0	0.003
A4	2	105	gen+cip	gen	cip	5	2	0	0
A4	3	105	gen+cip	gen	cip	5	2	0	0.002
A4	4	105	gen+cip	gen	cip	5	2	0	0.001
A4	5	105	gen+cip	gen	cip	5	2	0	0.002
A4	6	105	gen+cip	gen	cip	5	2	0	0
A4	7	105	gen+cip	gen	cip	5	2	0	0.001
A4	8	105	gen+cip	gen	cip	5	2	0	0.003
A4	9	105	gen+cip	gen	cip	5	2	0	0.002
A4	10	105	gen+cip	gen	cip	5	2	0	0.001
A4	1	120	gen+cip	gen	cip	5	2	0	0.004
A4	2	120	gen+cip	gen	cip	5	2	0	0
A4	3	120	gen+cip	gen	cip	5	2	0	0.002
A4	4	120	gen+cip	gen	cip	5	2	0	0.001
A4	5	120	gen+cip	gen	cip	5	2	0	0.002
A4	6	120	gen+cip	gen	cip	5	2	0	0
A4	7	120	gen+cip	gen	cip	5	2	0	0.002
A4	8	120	gen+cip	gen	cip	5	2	0	0.003
A4	9	120	gen+cip	gen	cip	5	2	0	0.004
A4	10	120	gen+cip	gen	cip	5	2	0	0.002
A4	1	135	gen+cip	gen	cip	5	2	0	0.005
A4	2	135	gen+cip	gen	cip	5	2	0	0.001
A4	3	135	gen+cip	gen	cip	5	2	0	0.004
A4	4	135	gen+cip	gen	cip	5	2	0	0.004
A4	5	135	gen+cip	gen	cip	5	2	0	0.003
A4	6	135	gen+cip	gen	cip	5	2	0	0.001
A4	7	135	gen+cip	gen	cip	5	2	0	0.003
A4	8	135	gen+cip	gen	cip	5	2	0	0.002
A4	9	135	gen+cip	gen	cip	5	2	0	0.006
A4	10	135	gen+cip	gen	cip	5	2	0	0.004
A4	1	150	gen+cip	gen	cip	5	2	0	0.007
A4	2	150	gen+cip	gen	cip	5	2	0	0.002
A4	3	150	gen+cip	gen	cip	5	2	0	0.005
A4	4	150	gen+cip	gen	cip	5	2	0	0.004
A4	5	150	gen+cip	gen	cip	5	2	0	0.004
A4	6	150	gen+cip	gen	cip	5	2	0	0.002
A4	7	150	gen+cip	gen	cip	5	2	0	0.005
A4	8	150	gen+cip	gen	cip	5	2	0	0.002
A4	9	150	gen+cip	gen	cip	5	2	0	0.008
A4	10	150	gen+cip	gen	cip	5	2	0	0.006
A4	1	165	gen+cip	gen	cip	5	2	0	0.009
A4	2	165	gen+cip	gen	cip	5	2	0	0.003
A4	3	165	gen+cip	gen	cip	5	2	0	0.007
A4	4	165	gen+cip	gen	cip	5	2	0	0.005
A4	5	165	gen+cip	gen	cip	5	2	0	0.006
A4	6	165	gen+cip	gen	cip	5	2	0	0.003
A4	7	165	gen+cip	gen	cip	5	2	0	0.007
A4	8	165	gen+cip	gen	cip	5	2	0	0.001
A4	9	165	gen+cip	gen	cip	5	2	0	0.011
A4	10	165	gen+cip	gen	cip	5	2	0	0.008
A4	1	180	gen+cip	gen	cip	5	2	0	0.01
A4	2	180	gen+cip	gen	cip	5	2	0	0.005
A4	3	180	gen+cip	gen	cip	5	2	0	0.01
A4	4	180	gen+cip	gen	cip	5	2	0	0.006
A4	5	180	gen+cip	gen	cip	5	2	0	0.008
A4	6	180	gen+cip	gen	cip	5	2	0	0.005
A4	7	180	gen+cip	gen	cip	5	2	0	0.008
A4	8	180	gen+cip	gen	cip	5	2	0	0
A4	9	180	gen+cip	gen	cip	5	2	0	0.016
A4	10	180	gen+cip	gen	cip	5	2	0	0.011
A4	1	195	gen+cip	gen	cip	5	2	0	0.014
A4	2	195	gen+cip	gen	cip	5	2	0	0.007
A4	3	195	gen+cip	gen	cip	5	2	0	0.013
A4	4	195	gen+cip	gen	cip	5	2	0	0.009
A4	5	195	gen+cip	gen	cip	5	2	0	0.01
A4	6	195	gen+cip	gen	cip	5	2	0	0.007
A4	7	195	gen+cip	gen	cip	5	2	0	0.01
A4	8	195	gen+cip	gen	cip	5	2	0	0.002
A4	9	195	gen+cip	gen	cip	5	2	0	0.021
A4	10	195	gen+cip	gen	cip	5	2	0	0.015
A4	1	210	gen+cip	gen	cip	5	2	0	0.015
A4	2	210	gen+cip	gen	cip	5	2	0	0.009
A4	3	210	gen+cip	gen	cip	5	2	0	0.016
A4	4	210	gen+cip	gen	cip	5	2	0	0.011
A4	5	210	gen+cip	gen	cip	5	2	0	0.013
A4	6	210	gen+cip	gen	cip	5	2	0	0.009
A4	7	210	gen+cip	gen	cip	5	2	0	0.013
A4	8	210	gen+cip	gen	cip	5	2	0	0.004
A4	9	210	gen+cip	gen	cip	5	2	0	0.027
A4	10	210	gen+cip	gen	cip	5	2	0	0.02
A4	1	225	gen+cip	gen	cip	5	2	0	0.016
A4	2	225	gen+cip	gen	cip	5	2	0	0.012
A4	3	225	gen+cip	gen	cip	5	2	0	0.02
A4	4	225	gen+cip	gen	cip	5	2	0	0.014
A4	5	225	gen+cip	gen	cip	5	2	0	0.017
A4	6	225	gen+cip	gen	cip	5	2	0	0.011
A4	7	225	gen+cip	gen	cip	5	2	0	0.017
A4	8	225	gen+cip	gen	cip	5	2	0	0.006
A4	9	225	gen+cip	gen	cip	5	2	0	0.033
A4	10	225	gen+cip	gen	cip	5	2	0	0.026
A4	1	240	gen+cip	gen	cip	5	2	0	0.017
A4	2	240	gen+cip	gen	cip	5	2	0	0.015
A4	3	240	gen+cip	gen	cip	5	2	0	0.025
A4	4	240	gen+cip	gen	cip	5	2	0	0.016
A4	5	240	gen+cip	gen	cip	5	2	0	0.021
A4	6	240	gen+cip	gen	cip	5	2	0	0.015
A4	7	240	gen+cip	gen	cip	5	2	0	0.02
A4	8	240	gen+cip	gen	cip	5	2	0	0.009
A4	9	240	gen+cip	gen	cip	5	2	0	0.04
A4	10	240	gen+cip	gen	cip	5	2	0	0.034
A4	1	255	gen+cip	gen	cip	5	2	0	0.018
A4	2	255	gen+cip	gen	cip	5	2	0	0.019
A4	3	255	gen+cip	gen	cip	5	2	0	0.03
A4	4	255	gen+cip	gen	cip	5	2	0	0.02
A4	5	255	gen+cip	gen	cip	5	2	0	0.025
A4	6	255	gen+cip	gen	cip	5	2	0	0.017
A4	7	255	gen+cip	gen	cip	5	2	0	0.023
A4	8	255	gen+cip	gen	cip	5	2	0	0.011
A4	9	255	gen+cip	gen	cip	5	2	0	0.047
A4	10	255	gen+cip	gen	cip	5	2	0	0.04
A4	1	270	gen+cip	gen	cip	5	2	0	0.019
A4	2	270	gen+cip	gen	cip	5	2	0	0.023
A4	3	270	gen+cip	gen	cip	5	2	0	0.035
A4	4	270	gen+cip	gen	cip	5	2	0	0.025
A4	5	270	gen+cip	gen	cip	5	2	0	0.029
A4	6	270	gen+cip	gen	cip	5	2	0	0.021
A4	7	270	gen+cip	gen	cip	5	2	0	0.027
A4	8	270	gen+cip	gen	cip	5	2	0	0.014
A4	9	270	gen+cip	gen	cip	5	2	0	0.057
A4	10	270	gen+cip	gen	cip	5	2	0	0.048
A4	1	285	gen+cip	gen	cip	5	2	0	0.02
A4	2	285	gen+cip	gen	cip	5	2	0	0.027
A4	3	285	gen+cip	gen	cip	5	2	0	0.04
A4	4	285	gen+cip	gen	cip	5	2	0	0.03
A4	5	285	gen+cip	gen	cip	5	2	0	0.034
A4	6	285	gen+cip	gen	cip	5	2	0	0.026
A4	7	285	gen+cip	gen	cip	5	2	0	0.032
A4	8	285	gen+cip	gen	cip	5	2	0	0.018
A4	9	285	gen+cip	gen	cip	5	2	0	0.066
A4	10	285	gen+cip	gen	cip	5	2	0	0.056
A4	1	300	gen+cip	gen	cip	5	2	0	0.022
A4	2	300	gen+cip	gen	cip	5	2	0	0.033
A4	3	300	gen+cip	gen	cip	5	2	0	0.045
A4	4	300	gen+cip	gen	cip	5	2	0	0.035
A4	5	300	gen+cip	gen	cip	5	2	0	0.039
A4	6	300	gen+cip	gen	cip	5	2	0	0.03
A4	7	300	gen+cip	gen	cip	5	2	0	0.037
A4	8	300	gen+cip	gen	cip	5	2	0	0.021
A4	9	300	gen+cip	gen	cip	5	2	0	0.078
A4	10	300	gen+cip	gen	cip	5	2	0	0.066
A4	1	315	gen+cip	gen	cip	5	2	0	0.023
A4	2	315	gen+cip	gen	cip	5	2	0	0.036
A4	3	315	gen+cip	gen	cip	5	2	0	0.051
A4	4	315	gen+cip	gen	cip	5	2	0	0.038
A4	5	315	gen+cip	gen	cip	5	2	0	0.044
A4	6	315	gen+cip	gen	cip	5	2	0	0.034
A4	7	315	gen+cip	gen	cip	5	2	0	0.042
A4	8	315	gen+cip	gen	cip	5	2	0	0.025
A4	9	315	gen+cip	gen	cip	5	2	0	0.09
A4	10	315	gen+cip	gen	cip	5	2	0	0.075
A4	1	330	gen+cip	gen	cip	5	2	0	0.025
A4	2	330	gen+cip	gen	cip	5	2	0	0.041
A4	3	330	gen+cip	gen	cip	5	2	0	0.057
A4	4	330	gen+cip	gen	cip	5	2	0	0.043
A4	5	330	gen+cip	gen	cip	5	2	0	0.048
A4	6	330	gen+cip	gen	cip	5	2	0	0.037
A4	7	330	gen+cip	gen	cip	5	2	0	0.046
A4	8	330	gen+cip	gen	cip	5	2	0	0.028
A4	9	330	gen+cip	gen	cip	5	2	0	0.101
A4	10	330	gen+cip	gen	cip	5	2	0	0.083
A4	1	345	gen+cip	gen	cip	5	2	0	0.027
A4	2	345	gen+cip	gen	cip	5	2	0	0.046
A4	3	345	gen+cip	gen	cip	5	2	0	0.063
A4	4	345	gen+cip	gen	cip	5	2	0	0.048
A4	5	345	gen+cip	gen	cip	5	2	0	0.054
A4	6	345	gen+cip	gen	cip	5	2	0	0.042
A4	7	345	gen+cip	gen	cip	5	2	0	0.052
A4	8	345	gen+cip	gen	cip	5	2	0	0.031
A4	9	345	gen+cip	gen	cip	5	2	0	0.114
A4	10	345	gen+cip	gen	cip	5	2	0	0.092
A4	1	360	gen+cip	gen	cip	5	2	0	0.029
A4	2	360	gen+cip	gen	cip	5	2	0	0.052
A4	3	360	gen+cip	gen	cip	5	2	0	0.07
A4	4	360	gen+cip	gen	cip	5	2	0	0.054
A4	5	360	gen+cip	gen	cip	5	2	0	0.06
A4	6	360	gen+cip	gen	cip	5	2	0	0.047
A4	7	360	gen+cip	gen	cip	5	2	0	0.058
A4	8	360	gen+cip	gen	cip	5	2	0	0.034
A4	9	360	gen+cip	gen	cip	5	2	0	0.128
A4	10	360	gen+cip	gen	cip	5	2	0	0.099
A4	1	375	gen+cip	gen	cip	5	2	0	0.032
A4	2	375	gen+cip	gen	cip	5	2	0	0.058
A4	3	375	gen+cip	gen	cip	5	2	0	0.077
A4	4	375	gen+cip	gen	cip	5	2	0	0.06
A4	5	375	gen+cip	gen	cip	5	2	0	0.064
A4	6	375	gen+cip	gen	cip	5	2	0	0.052
A4	7	375	gen+cip	gen	cip	5	2	0	0.064
A4	8	375	gen+cip	gen	cip	5	2	0	0.039
A4	9	375	gen+cip	gen	cip	5	2	0	0.135
A4	10	375	gen+cip	gen	cip	5	2	0	0.107
A4	1	390	gen+cip	gen	cip	5	2	0	0.035
A4	2	390	gen+cip	gen	cip	5	2	0	0.065
A4	3	390	gen+cip	gen	cip	5	2	0	0.084
A4	4	390	gen+cip	gen	cip	5	2	0	0.066
A4	5	390	gen+cip	gen	cip	5	2	0	0.072
A4	6	390	gen+cip	gen	cip	5	2	0	0.058
A4	7	390	gen+cip	gen	cip	5	2	0	0.071
A4	8	390	gen+cip	gen	cip	5	2	0	0.043
A4	9	390	gen+cip	gen	cip	5	2	0	0.145
A4	10	390	gen+cip	gen	cip	5	2	0	0.114
A4	1	405	gen+cip	gen	cip	5	2	0	0.039
A4	2	405	gen+cip	gen	cip	5	2	0	0.073
A4	3	405	gen+cip	gen	cip	5	2	0	0.092
A4	4	405	gen+cip	gen	cip	5	2	0	0.074
A4	5	405	gen+cip	gen	cip	5	2	0	0.079
A4	6	405	gen+cip	gen	cip	5	2	0	0.064
A4	7	405	gen+cip	gen	cip	5	2	0	0.078
A4	8	405	gen+cip	gen	cip	5	2	0	0.047
A4	9	405	gen+cip	gen	cip	5	2	0	0.153
A4	10	405	gen+cip	gen	cip	5	2	0	0.119
A4	1	420	gen+cip	gen	cip	5	2	0	0.042
A4	2	420	gen+cip	gen	cip	5	2	0	0.08
A4	3	420	gen+cip	gen	cip	5	2	0	0.099
A4	4	420	gen+cip	gen	cip	5	2	0	0.081
A4	5	420	gen+cip	gen	cip	5	2	0	0.085
A4	6	420	gen+cip	gen	cip	5	2	0	0.072
A4	7	420	gen+cip	gen	cip	5	2	0	0.086
A4	8	420	gen+cip	gen	cip	5	2	0	0.052
A4	9	420	gen+cip	gen	cip	5	2	0	0.156
A4	10	420	gen+cip	gen	cip	5	2	0	0.123
A4	1	435	gen+cip	gen	cip	5	2	0	0.047
A4	2	435	gen+cip	gen	cip	5	2	0	0.088
A4	3	435	gen+cip	gen	cip	5	2	0	0.106
A4	4	435	gen+cip	gen	cip	5	2	0	0.089
A4	5	435	gen+cip	gen	cip	5	2	0	0.092
A4	6	435	gen+cip	gen	cip	5	2	0	0.079
A4	7	435	gen+cip	gen	cip	5	2	0	0.093
A4	8	435	gen+cip	gen	cip	5	2	0	0.058
A4	9	435	gen+cip	gen	cip	5	2	0	0.158
A4	10	435	gen+cip	gen	cip	5	2	0	0.128
A4	1	450	gen+cip	gen	cip	5	2	0	0.051
A4	2	450	gen+cip	gen	cip	5	2	0	0.097
A4	3	450	gen+cip	gen	cip	5	2	0	0.113
A4	4	450	gen+cip	gen	cip	5	2	0	0.096
A4	5	450	gen+cip	gen	cip	5	2	0	0.1
A4	6	450	gen+cip	gen	cip	5	2	0	0.087
A4	7	450	gen+cip	gen	cip	5	2	0	0.101
A4	8	450	gen+cip	gen	cip	5	2	0	0.063
A4	9	450	gen+cip	gen	cip	5	2	0	0.159
A4	10	450	gen+cip	gen	cip	5	2	0	0.13
A4	1	465	gen+cip	gen	cip	5	2	0	0.056
A4	2	465	gen+cip	gen	cip	5	2	0	0.104
A4	3	465	gen+cip	gen	cip	5	2	0	0.121
A4	4	465	gen+cip	gen	cip	5	2	0	0.103
A4	5	465	gen+cip	gen	cip	5	2	0	0.107
A4	6	465	gen+cip	gen	cip	5	2	0	0.094
A4	7	465	gen+cip	gen	cip	5	2	0	0.109
A4	8	465	gen+cip	gen	cip	5	2	0	0.068
A4	9	465	gen+cip	gen	cip	5	2	0	0.158
A4	10	465	gen+cip	gen	cip	5	2	0	0.132
A4	1	480	gen+cip	gen	cip	5	2	0	0.062
A4	2	480	gen+cip	gen	cip	5	2	0	0.113
A4	3	480	gen+cip	gen	cip	5	2	0	0.127
A4	4	480	gen+cip	gen	cip	5	2	0	0.11
A4	5	480	gen+cip	gen	cip	5	2	0	0.115
A4	6	480	gen+cip	gen	cip	5	2	0	0.101
A4	7	480	gen+cip	gen	cip	5	2	0	0.117
A4	8	480	gen+cip	gen	cip	5	2	0	0.073
A4	9	480	gen+cip	gen	cip	5	2	0	0.159
A4	10	480	gen+cip	gen	cip	5	2	0	0.133
A4	1	495	gen+cip	gen	cip	5	2	0	0.069
A4	2	495	gen+cip	gen	cip	5	2	0	0.121
A4	3	495	gen+cip	gen	cip	5	2	0	0.131
A4	4	495	gen+cip	gen	cip	5	2	0	0.119
A4	5	495	gen+cip	gen	cip	5	2	0	0.121
A4	6	495	gen+cip	gen	cip	5	2	0	0.11
A4	7	495	gen+cip	gen	cip	5	2	0	0.124
A4	8	495	gen+cip	gen	cip	5	2	0	0.079
A4	9	495	gen+cip	gen	cip	5	2	0	0.162
A4	10	495	gen+cip	gen	cip	5	2	0	0.134
A4	1	510	gen+cip	gen	cip	5	2	0	0.077
A4	2	510	gen+cip	gen	cip	5	2	0	0.128
A4	3	510	gen+cip	gen	cip	5	2	0	0.134
A4	4	510	gen+cip	gen	cip	5	2	0	0.124
A4	5	510	gen+cip	gen	cip	5	2	0	0.126
A4	6	510	gen+cip	gen	cip	5	2	0	0.119
A4	7	510	gen+cip	gen	cip	5	2	0	0.129
A4	8	510	gen+cip	gen	cip	5	2	0	0.084
A4	9	510	gen+cip	gen	cip	5	2	0	0.165
A4	10	510	gen+cip	gen	cip	5	2	0	0.134
A4	1	525	gen+cip	gen	cip	5	2	0	0.085
A4	2	525	gen+cip	gen	cip	5	2	0	0.133
A4	3	525	gen+cip	gen	cip	5	2	0	0.137
A4	4	525	gen+cip	gen	cip	5	2	0	0.129
A4	5	525	gen+cip	gen	cip	5	2	0	0.129
A4	6	525	gen+cip	gen	cip	5	2	0	0.125
A4	7	525	gen+cip	gen	cip	5	2	0	0.132
A4	8	525	gen+cip	gen	cip	5	2	0	0.09
A4	9	525	gen+cip	gen	cip	5	2	0	0.165
A4	10	525	gen+cip	gen	cip	5	2	0	0.136
A4	1	540	gen+cip	gen	cip	5	2	0	0.092
A4	2	540	gen+cip	gen	cip	5	2	0	0.138
A4	3	540	gen+cip	gen	cip	5	2	0	0.14
A4	4	540	gen+cip	gen	cip	5	2	0	0.134
A4	5	540	gen+cip	gen	cip	5	2	0	0.133
A4	6	540	gen+cip	gen	cip	5	2	0	0.13
A4	7	540	gen+cip	gen	cip	5	2	0	0.135
A4	8	540	gen+cip	gen	cip	5	2	0	0.093
A4	9	540	gen+cip	gen	cip	5	2	0	0.168
A4	10	540	gen+cip	gen	cip	5	2	0	0.138
A4	1	555	gen+cip	gen	cip	5	2	0	0.102
A4	2	555	gen+cip	gen	cip	5	2	0	0.142
A4	3	555	gen+cip	gen	cip	5	2	0	0.139
A4	4	555	gen+cip	gen	cip	5	2	0	0.137
A4	5	555	gen+cip	gen	cip	5	2	0	0.135
A4	6	555	gen+cip	gen	cip	5	2	0	0.134
A4	7	555	gen+cip	gen	cip	5	2	0	0.137
A4	8	555	gen+cip	gen	cip	5	2	0	0.096
A4	9	555	gen+cip	gen	cip	5	2	0	0.169
A4	10	555	gen+cip	gen	cip	5	2	0	0.14
A4	1	570	gen+cip	gen	cip	5	2	0	0.107
A4	2	570	gen+cip	gen	cip	5	2	0	0.143
A4	3	570	gen+cip	gen	cip	5	2	0	0.14
A4	4	570	gen+cip	gen	cip	5	2	0	0.14
A4	5	570	gen+cip	gen	cip	5	2	0	0.138
A4	6	570	gen+cip	gen	cip	5	2	0	0.138
A4	7	570	gen+cip	gen	cip	5	2	0	0.137
A4	8	570	gen+cip	gen	cip	5	2	0	0.098
A4	9	570	gen+cip	gen	cip	5	2	0	0.17
A4	10	570	gen+cip	gen	cip	5	2	0	0.142
A4	1	585	gen+cip	gen	cip	5	2	0	0.117
A4	2	585	gen+cip	gen	cip	5	2	0	0.143
A4	3	585	gen+cip	gen	cip	5	2	0	0.139
A4	5	660	gen+cip	gen	cip	5	2	0	0.139
A4	4	585	gen+cip	gen	cip	5	2	0	0.141
A4	10	615	gen+cip	gen	cip	5	2	0	0.153
A4	6	660	gen+cip	gen	cip	5	2	0	0.143
A4	5	585	gen+cip	gen	cip	5	2	0	0.137
A4	1	630	gen+cip	gen	cip	5	2	0	0.127
A4	7	660	gen+cip	gen	cip	5	2	0	0.14
A4	6	585	gen+cip	gen	cip	5	2	0	0.143
A4	2	630	gen+cip	gen	cip	5	2	0	0.145
A4	8	660	gen+cip	gen	cip	5	2	0	0.103
A4	7	585	gen+cip	gen	cip	5	2	0	0.137
A4	3	630	gen+cip	gen	cip	5	2	0	0.143
A4	9	660	gen+cip	gen	cip	5	2	0	0.185
A4	8	585	gen+cip	gen	cip	5	2	0	0.101
A4	4	630	gen+cip	gen	cip	5	2	0	0.143
A4	10	660	gen+cip	gen	cip	5	2	0	0.162
A4	9	585	gen+cip	gen	cip	5	2	0	0.173
A4	5	630	gen+cip	gen	cip	5	2	0	0.138
A4	1	675	gen+cip	gen	cip	5	2	0	0.13
A4	10	585	gen+cip	gen	cip	5	2	0	0.144
A4	6	630	gen+cip	gen	cip	5	2	0	0.142
A4	2	675	gen+cip	gen	cip	5	2	0	0.147
A4	1	600	gen+cip	gen	cip	5	2	0	0.123
A4	7	630	gen+cip	gen	cip	5	2	0	0.138
A4	3	675	gen+cip	gen	cip	5	2	0	0.145
A4	2	600	gen+cip	gen	cip	5	2	0	0.144
A4	8	630	gen+cip	gen	cip	5	2	0	0.104
A4	4	675	gen+cip	gen	cip	5	2	0	0.145
A4	3	600	gen+cip	gen	cip	5	2	0	0.14
A4	9	630	gen+cip	gen	cip	5	2	0	0.183
A4	5	675	gen+cip	gen	cip	5	2	0	0.141
A4	4	600	gen+cip	gen	cip	5	2	0	0.141
A4	10	630	gen+cip	gen	cip	5	2	0	0.157
A4	6	675	gen+cip	gen	cip	5	2	0	0.143
A4	5	600	gen+cip	gen	cip	5	2	0	0.136
A4	1	645	gen+cip	gen	cip	5	2	0	0.127
A4	7	675	gen+cip	gen	cip	5	2	0	0.14
A4	6	600	gen+cip	gen	cip	5	2	0	0.143
A4	2	645	gen+cip	gen	cip	5	2	0	0.146
A4	8	675	gen+cip	gen	cip	5	2	0	0.103
A4	7	600	gen+cip	gen	cip	5	2	0	0.137
A4	3	645	gen+cip	gen	cip	5	2	0	0.144
A4	9	675	gen+cip	gen	cip	5	2	0	0.185
A4	8	600	gen+cip	gen	cip	5	2	0	0.101
A4	4	645	gen+cip	gen	cip	5	2	0	0.143
A4	10	675	gen+cip	gen	cip	5	2	0	0.162
A4	9	600	gen+cip	gen	cip	5	2	0	0.176
A4	5	645	gen+cip	gen	cip	5	2	0	0.14
A4	1	690	gen+cip	gen	cip	5	2	0	0.129
A4	10	600	gen+cip	gen	cip	5	2	0	0.147
A4	6	645	gen+cip	gen	cip	5	2	0	0.142
A4	2	690	gen+cip	gen	cip	5	2	0	0.149
A4	1	615	gen+cip	gen	cip	5	2	0	0.126
A4	7	645	gen+cip	gen	cip	5	2	0	0.139
A4	3	690	gen+cip	gen	cip	5	2	0	0.146
A4	2	615	gen+cip	gen	cip	5	2	0	0.144
A4	8	645	gen+cip	gen	cip	5	2	0	0.103
A4	4	690	gen+cip	gen	cip	5	2	0	0.147
A4	3	615	gen+cip	gen	cip	5	2	0	0.14
A4	9	645	gen+cip	gen	cip	5	2	0	0.184
A4	5	690	gen+cip	gen	cip	5	2	0	0.142
A4	4	615	gen+cip	gen	cip	5	2	0	0.142
A4	10	645	gen+cip	gen	cip	5	2	0	0.16
A4	6	690	gen+cip	gen	cip	5	2	0	0.144
A4	5	615	gen+cip	gen	cip	5	2	0	0.136
A4	1	660	gen+cip	gen	cip	5	2	0	0.128
A4	7	690	gen+cip	gen	cip	5	2	0	0.14
A4	6	615	gen+cip	gen	cip	5	2	0	0.143
A4	2	660	gen+cip	gen	cip	5	2	0	0.147
A4	8	690	gen+cip	gen	cip	5	2	0	0.104
A4	7	615	gen+cip	gen	cip	5	2	0	0.138
A4	3	660	gen+cip	gen	cip	5	2	0	0.144
A4	9	690	gen+cip	gen	cip	5	2	0	0.184
A4	8	615	gen+cip	gen	cip	5	2	0	0.102
A4	4	660	gen+cip	gen	cip	5	2	0	0.144
A4	10	690	gen+cip	gen	cip	5	2	0	0.162
A4	9	615	gen+cip	gen	cip	5	2	0	0.18
A5	1	15	gen+cip	gen	cip	8	2	0	0
A5	8	120	gen+cip	gen	cip	8	2	0	0.003
A5	5	240	gen+cip	gen	cip	8	2	0	0.03
A5	2	15	gen+cip	gen	cip	8	2	0	0
A5	9	120	gen+cip	gen	cip	8	2	0	0.002
A5	6	240	gen+cip	gen	cip	8	2	0	0.013
A5	3	15	gen+cip	gen	cip	8	2	0	0
A5	10	120	gen+cip	gen	cip	8	2	0	0.002
A5	7	240	gen+cip	gen	cip	8	2	0	0.026
A5	4	15	gen+cip	gen	cip	8	2	0	0
A5	1	135	gen+cip	gen	cip	8	2	0	0.009
A5	8	240	gen+cip	gen	cip	8	2	0	0.023
A5	5	15	gen+cip	gen	cip	8	2	0	0
A5	2	135	gen+cip	gen	cip	8	2	0	0.001
A5	9	240	gen+cip	gen	cip	8	2	0	0.03
A5	6	15	gen+cip	gen	cip	8	2	0	0
A5	3	135	gen+cip	gen	cip	8	2	0	0
A5	10	240	gen+cip	gen	cip	8	2	0	0.035
A5	7	15	gen+cip	gen	cip	8	2	0	0
A5	4	135	gen+cip	gen	cip	8	2	0	0.006
A5	1	255	gen+cip	gen	cip	8	2	0	0.015
A5	8	15	gen+cip	gen	cip	8	2	0	0
A5	5	135	gen+cip	gen	cip	8	2	0	0.006
A5	2	255	gen+cip	gen	cip	8	2	0	0.005
A5	9	15	gen+cip	gen	cip	8	2	0	0
A5	6	135	gen+cip	gen	cip	8	2	0	0
A5	3	255	gen+cip	gen	cip	8	2	0	0.004
A5	10	15	gen+cip	gen	cip	8	2	0	0
A5	7	135	gen+cip	gen	cip	8	2	0	0.005
A5	4	255	gen+cip	gen	cip	8	2	0	0.034
A5	1	30	gen+cip	gen	cip	8	2	0	0
A5	8	135	gen+cip	gen	cip	8	2	0	0.004
A5	5	255	gen+cip	gen	cip	8	2	0	0.036
A5	2	30	gen+cip	gen	cip	8	2	0	0
A5	9	135	gen+cip	gen	cip	8	2	0	0.004
A5	6	255	gen+cip	gen	cip	8	2	0	0.016
A5	3	30	gen+cip	gen	cip	8	2	0	0
A5	10	135	gen+cip	gen	cip	8	2	0	0.004
A5	7	255	gen+cip	gen	cip	8	2	0	0.03
A5	4	30	gen+cip	gen	cip	8	2	0	0.001
A5	1	150	gen+cip	gen	cip	8	2	0	0.01
A5	8	255	gen+cip	gen	cip	8	2	0	0.027
A5	5	30	gen+cip	gen	cip	8	2	0	0.001
A5	2	150	gen+cip	gen	cip	8	2	0	0.002
A5	9	255	gen+cip	gen	cip	8	2	0	0.034
A5	6	30	gen+cip	gen	cip	8	2	0	0
A5	3	150	gen+cip	gen	cip	8	2	0	0.001
A5	10	255	gen+cip	gen	cip	8	2	0	0.043
A5	7	30	gen+cip	gen	cip	8	2	0	0.001
A5	4	150	gen+cip	gen	cip	8	2	0	0.008
A5	1	270	gen+cip	gen	cip	8	2	0	0.016
A5	8	30	gen+cip	gen	cip	8	2	0	0
A5	5	150	gen+cip	gen	cip	8	2	0	0.007
A5	2	270	gen+cip	gen	cip	8	2	0	0.005
A5	9	30	gen+cip	gen	cip	8	2	0	0
A5	6	150	gen+cip	gen	cip	8	2	0	0.001
A5	3	270	gen+cip	gen	cip	8	2	0	0.005
A5	10	30	gen+cip	gen	cip	8	2	0	0.001
A5	7	150	gen+cip	gen	cip	8	2	0	0.007
A5	4	270	gen+cip	gen	cip	8	2	0	0.039
A5	1	45	gen+cip	gen	cip	8	2	0	0.001
A5	8	150	gen+cip	gen	cip	8	2	0	0.005
A5	5	270	gen+cip	gen	cip	8	2	0	0.043
A5	2	45	gen+cip	gen	cip	8	2	0	0.001
A5	9	150	gen+cip	gen	cip	8	2	0	0.006
A5	6	270	gen+cip	gen	cip	8	2	0	0.02
A5	3	45	gen+cip	gen	cip	8	2	0	0
A5	10	150	gen+cip	gen	cip	8	2	0	0.006
A5	7	270	gen+cip	gen	cip	8	2	0	0.037
A5	4	45	gen+cip	gen	cip	8	2	0	0
A5	1	165	gen+cip	gen	cip	8	2	0	0.011
A5	8	270	gen+cip	gen	cip	8	2	0	0.033
A5	5	45	gen+cip	gen	cip	8	2	0	0.002
A5	2	165	gen+cip	gen	cip	8	2	0	0.002
A5	9	270	gen+cip	gen	cip	8	2	0	0.04
A5	6	45	gen+cip	gen	cip	8	2	0	0
A5	3	165	gen+cip	gen	cip	8	2	0	0.001
A5	10	270	gen+cip	gen	cip	8	2	0	0.053
A5	7	45	gen+cip	gen	cip	8	2	0	0.001
A5	4	165	gen+cip	gen	cip	8	2	0	0.01
A5	1	285	gen+cip	gen	cip	8	2	0	0.016
A5	8	45	gen+cip	gen	cip	8	2	0	0
A5	5	165	gen+cip	gen	cip	8	2	0	0.011
A5	2	285	gen+cip	gen	cip	8	2	0	0.006
A5	9	45	gen+cip	gen	cip	8	2	0	0
A5	6	165	gen+cip	gen	cip	8	2	0	0.002
A5	3	285	gen+cip	gen	cip	8	2	0	0.006
A5	10	45	gen+cip	gen	cip	8	2	0	0.001
A5	7	165	gen+cip	gen	cip	8	2	0	0.009
A5	4	285	gen+cip	gen	cip	8	2	0	0.044
A5	1	60	gen+cip	gen	cip	8	2	0	0.002
A5	8	165	gen+cip	gen	cip	8	2	0	0.008
A5	5	285	gen+cip	gen	cip	8	2	0	0.048
A5	2	60	gen+cip	gen	cip	8	2	0	0
A5	9	165	gen+cip	gen	cip	8	2	0	0.008
A5	6	285	gen+cip	gen	cip	8	2	0	0.024
A5	3	60	gen+cip	gen	cip	8	2	0	0
A5	10	165	gen+cip	gen	cip	8	2	0	0.009
A5	7	285	gen+cip	gen	cip	8	2	0	0.042
A5	4	60	gen+cip	gen	cip	8	2	0	0.001
A5	1	180	gen+cip	gen	cip	8	2	0	0.012
A5	8	285	gen+cip	gen	cip	8	2	0	0.036
A5	5	60	gen+cip	gen	cip	8	2	0	0.002
A5	2	180	gen+cip	gen	cip	8	2	0	0.003
A5	9	285	gen+cip	gen	cip	8	2	0	0.047
A5	6	60	gen+cip	gen	cip	8	2	0	0.001
A5	3	180	gen+cip	gen	cip	8	2	0	0.001
A5	10	285	gen+cip	gen	cip	8	2	0	0.062
A5	7	60	gen+cip	gen	cip	8	2	0	0.001
A5	4	180	gen+cip	gen	cip	8	2	0	0.012
A5	1	300	gen+cip	gen	cip	8	2	0	0.016
A5	8	60	gen+cip	gen	cip	8	2	0	0
A5	5	180	gen+cip	gen	cip	8	2	0	0.013
A5	2	300	gen+cip	gen	cip	8	2	0	0.007
A5	9	60	gen+cip	gen	cip	8	2	0	0.001
A5	6	180	gen+cip	gen	cip	8	2	0	0.004
A5	3	300	gen+cip	gen	cip	8	2	0	0.008
A5	10	60	gen+cip	gen	cip	8	2	0	0.001
A5	7	180	gen+cip	gen	cip	8	2	0	0.011
A5	4	300	gen+cip	gen	cip	8	2	0	0.051
A5	1	75	gen+cip	gen	cip	8	2	0	0.003
A5	8	180	gen+cip	gen	cip	8	2	0	0.01
A5	5	300	gen+cip	gen	cip	8	2	0	0.053
A5	2	75	gen+cip	gen	cip	8	2	0	0.001
A5	9	180	gen+cip	gen	cip	8	2	0	0.011
A5	6	300	gen+cip	gen	cip	8	2	0	0.03
A5	3	75	gen+cip	gen	cip	8	2	0	0
A5	10	180	gen+cip	gen	cip	8	2	0	0.012
A5	7	300	gen+cip	gen	cip	8	2	0	0.047
A5	4	75	gen+cip	gen	cip	8	2	0	0.002
A5	1	195	gen+cip	gen	cip	8	2	0	0.013
A5	8	300	gen+cip	gen	cip	8	2	0	0.04
A5	5	75	gen+cip	gen	cip	8	2	0	0.002
A5	2	195	gen+cip	gen	cip	8	2	0	0.003
A5	9	300	gen+cip	gen	cip	8	2	0	0.055
A5	6	75	gen+cip	gen	cip	8	2	0	0.001
A5	3	195	gen+cip	gen	cip	8	2	0	0.002
A5	10	300	gen+cip	gen	cip	8	2	0	0.072
A5	7	75	gen+cip	gen	cip	8	2	0	0.001
A5	4	195	gen+cip	gen	cip	8	2	0	0.015
A5	1	315	gen+cip	gen	cip	8	2	0	0.016
A5	8	75	gen+cip	gen	cip	8	2	0	0
A5	5	195	gen+cip	gen	cip	8	2	0	0.016
A5	2	315	gen+cip	gen	cip	8	2	0	0.007
A5	9	75	gen+cip	gen	cip	8	2	0	0.001
A5	6	195	gen+cip	gen	cip	8	2	0	0.005
A5	3	315	gen+cip	gen	cip	8	2	0	0.01
A5	10	75	gen+cip	gen	cip	8	2	0	0
A5	7	195	gen+cip	gen	cip	8	2	0	0.015
A5	4	315	gen+cip	gen	cip	8	2	0	0.058
A5	1	90	gen+cip	gen	cip	8	2	0	0.004
A5	8	195	gen+cip	gen	cip	8	2	0	0.013
A5	5	315	gen+cip	gen	cip	8	2	0	0.059
A5	2	90	gen+cip	gen	cip	8	2	0	0.001
A5	9	195	gen+cip	gen	cip	8	2	0	0.014
A5	6	315	gen+cip	gen	cip	8	2	0	0.035
A5	3	90	gen+cip	gen	cip	8	2	0	0
A5	10	195	gen+cip	gen	cip	8	2	0	0.016
A5	7	315	gen+cip	gen	cip	8	2	0	0.054
[truncated: 174,641 more rows]
